# Supplementary material for: Transcription Factor Analysis of Rhodophytes Suggests Trihelix Transcription Factors Across the Florideophyceae
Source: Plants (Basel). 2025 Oct 12;14(20):3143. doi: 10.3390/plants14203143 (PMC12567131; doi:10.3390/plants14203143)
Supplement: Supplementary file 1 [file plants-14-03143-s001.zip]

Archive with 9 entries (9 files):
- Figure S1.tiff
- Figure S2.tiff
- Figure S3.tiff
- File S1.fasta
- File S2.zip
- File S3.zip
- File S4.fa
- File S5.fasta
- Supplementary_Tables.xlsx
