# Supplementary material for: Transcription Factor Analysis of Rhodophytes Suggests Trihelix Transcription Factors Across the Florideophyceae
Source: Plants (Basel). 2025 Oct 12;14(20):3143. doi: 10.3390/plants14203143 (PMC12567131; doi:10.3390/plants14203143)
Supplement: Supplementary file 1 [file plants-14-03143-s001.zip › File S4.fa]

>scaffold-CKXF-2019441-Ahnfeltiopsis_flabelliformis
------------------------------------------------------------
------------------------------------------------------------
------------------------------------------------------------
------------------------------------------------------------
------------------------------------------------------------
------------------------------------------------------------
----------------------------------------------------------tg
gacgagcgccgagacccgttccttaatcgctctacg------------------------
---------------agaggaaatgaaagcaaagttcga---------------------
-----------------------------tgccatgaaacgtaaccgttcgctctgggta
gagctttccgacaagctcaaaaatcatttcggacacagccgtaccc--ctgcgcaatgtg
cagttcgctggaagaatattctcgcagcgtataaagaatcgcgtcaaggtatcaaaaata
ctaccccac---------------------------------------------------
----------------------------cggcattgccgcgta----tctgcgctttcta
taaggaggttgaagctgtc-----------------------------------------
------------------------------------------------------------
------------------------------------------------------------
------------------------------------------------------------
------------------------------------------------------------
------------------------------------------------------------
------------------------------------------------------------
------------------------------------------------------------
------------------------------------------------------------
------------------------------------------------------------
------------------------------------------------------------
------------------------------------------------------------
------------------------------------------------------------
------------------------------------------------------------
------------------------------------------------------------
------------------------------------------------------------
------------------------------------------------------------
------------------------------------------------------------
------------------------------------------------------------
------------------------------------------------------------
------------------------------------------------------------
------------------------------------------------------------
------------------------------------------------------------
------------------------------------------------------------
------------------------------------------------------------
------------------------------------------------------------
------------------------------------------------------------
------------------------------------------------------------
------------------------------------------------------------
------------------------------------------------------------
------------------------------------------------------------
------------------------------------------------------------
------------------------------------------------------------
-----------
>scaffold-BWVJ-2022936-Betaphycus_philippinensis
---------------------------ccgcactctaccccaaatcattcagtcccgtct
cagtcc----accacgtaccgacca-----------------------------------
---------------------atctcctccaaaaccaccccacctcatccaatcctctcc
cactcagtcgtaacccatcttgccccaaaccagtgcgcacaatcaagttccccgccttcc
c----------------------ttccctggaaagaaacaaacaaatttcagctgca---
-------------------------------aactatgtgcccgtcttcgtc--------
-------atccgatcgtaa-----------------------------------accatg
gacggcagtggaaacccgtgcacttatctccctgag------------------------
---------------aaatgatatgaatgtcaagtttca---------------------
-----------------------------ggccatgaaacgtaaccgttccctttgggaa
gaattatctgaaaggatgcgaggtcagtacggacaccaccgcactg--cctctcaatgct
ccgtacgttggaagaacctcattgcttcgtacaaggaatcgcgcgacggtgtcaagcagt
ctcctgag----------------------------------------------------
-------------------------------------agagcaaaagcctatcctttttt
caaggaagtagaggctgttctgc--------------------gtgacgaa---------
------------------------------------------------------------
------------------------------------------------------------
------------------------------------------------------------
------------------------------------------------------------
------------------------------------------------------------
------------------------------------------------------------
------------------------------------------------------------
------------------------------------------------------------
------------------------------------------------------------
------------------------------------------------------------
------------------------------------------------------------
------------------------------------------------------------
------------------------------------------------------------
------------------------------------------------------------
------------------------------------------------------------
------------------------------------------------------------
------------------------------------------------------------
------------------------------------------------------------
------------------------------------------------------------
------------------------------------------------------------
------------------------------------------------------------
------------------------------------------------------------
------------------------------------------------------------
------------------------------------------------------------
------------------------------------------------------------
------------------------------------------------------------
------------------------------------------------------------
------------------------------------------------------------
------------------------------------------------------------
------------------------------------------------------------
------------------------------------------------------------
------------------------------------------------------------
-----------
>scaffold-UGPM-2004273-Chondrus_crispus
------------------------------------------------------------
------------------------------------------------------------
------------------------------------------------------------
--------------ccttcgggccccgcgatggtatacatcatgggcccgac--------
------------------------------------------------------------
------------------------------------------------------------
----------agatcgcaa-----------------------------------gccgtg
gacgagcgccgaaacccgctcccttatcgccctccg------------------------
---------------cgaagagatgaaggccaagttcga---------------------
-----------------------------cgccatgaagcgcaaccgctcgctctgggtt
gagctatccgacaagctcaaaaaccatttcggccacacccgcaccc--ccgcccaatgcg
ccgtgcgctggaagaacatcctcgccgcctacaaggagtcgcgccagggcatcaagaatg
ccgccccgc---------------------------------------------------
----------------------------caacgctcccgcgca----tctgcgcgttttt
caaagaagtcgaagccgtc-----------------------------------------
------------------------------------------------------------
------------------------------------------------------------
------------------------------------------------------------
------------------------------------------------------------
------------------------------------------------------------
------------------------------------------------------------
------------------------------------------------------------
------------------------------------------------------------
------------------------------------------------------------
------------------------------------------------------------
------------------------------------------------------------
------------------------------------------------------------
------------------------------------------------------------
------------------------------------------------------------
------------------------------------------------------------
------------------------------------------------------------
------------------------------------------------------------
------------------------------------------------------------
------------------------------------------------------------
------------------------------------------------------------
------------------------------------------------------------
------------------------------------------------------------
------------------------------------------------------------
------------------------------------------------------------
------------------------------------------------------------
------------------------------------------------------------
------------------------------------------------------------
------------------------------------------------------------
------------------------------------------------------------
------------------------------------------------------------
------------------------------------------------------------
------------------------------------------------------------
-----------
>scaffold-JEBK-2003052-Eucheuma_denticulatum
---------ccaaagccaactagcgcccccaacacgataccacataattctctctcgtct
cagtcc----cccgcataccaacca-----------------------------------
---------------------atctcctacaaaaacacgcaaccgcatcccgtggcgtcc
cactcggtggcggcccatcttgctccaaagcagtgcacgcagccgagtccccaaacttc-
------------------------tgattggaaagaaacgtacaagcaccaacagcg---
-------------------------------aaatatgtgtccgttgtcttc--------
-------atccgatcgaaa-----------------------------------gccgtg
gactgccttggaaacccgatcgcttatctccctgag------------------------
---------------agatgatatgaatctcaagtttca---------------------
-----------------------------ggttatgaaacggaaccgttctctttgggaa
gaattgtctgcaaggatgagaagtcagtttggacaccagcgcactg--cttcgcaatgct
ccgtacgttggaagaatcttattgcgtcctacaaagaatcacgcgacaatatcaaactat
ctccagca----------------------------------------------------
-------------------------------------aaggcaaaggcgtgtcctttttt
taaggaagtagaggctgttctgc--------------------gcgatgag---------
------------------------------------------------------------
------------------------------------------------------------
------------------------------------------------------------
------------------------------------------------------------
------------------------------------------------------------
------------------------------------------------------------
------------------------------------------------------------
------------------------------------------------------------
------------------------------------------------------------
------------------------------------------------------------
------------------------------------------------------------
------------------------------------------------------------
------------------------------------------------------------
------------------------------------------------------------
------------------------------------------------------------
------------------------------------------------------------
------------------------------------------------------------
------------------------------------------------------------
------------------------------------------------------------
------------------------------------------------------------
------------------------------------------------------------
------------------------------------------------------------
------------------------------------------------------------
------------------------------------------------------------
------------------------------------------------------------
------------------------------------------------------------
------------------------------------------------------------
------------------------------------------------------------
------------------------------------------------------------
------------------------------------------------------------
------------------------------------------------------------
------------------------------------------------------------
-----------
>scaffold-ZJOJ-2006450-Grateloupia_filicina
-------------------------------------------agaatcgctcttcatcc
cgaa------accgcaggtcgacc------------------------------------
------------------------------------------------------------
--------tgtagcacttctaagcggccgaaggacatcgtcctcggccgcgcatgcacc-
--------------------------------------tatggaggttacggttg-----
------------------------------------------------------------
---------gggatcgaaa-----------------------------------ggtgtg
gaccgctatggaaacccgtgcgctaatcaccctcaa------------------------
---------------ggaggacatgaaacttaagttcca---------------------
-----------------------------aaccatgaaaaggaatcgtacgctctggatt
gagctttccgacaagatgcgtaagctatatggtcacgaacgaagtc--cagctcaatgtg
ctgtgagatggaagaatatcatctctgcctacaaagattctcg----------agaagct
ttacgtaat---------------------------------------------------
----------------------------ccgcgtccagacgggaaagtctgtttgttttt
caaggaggtagaggccatactc--------------------------------------
------------------------------------------------------------
------------------------------------------------------------
------------------------------------------------------------
------------------------------------------------------------
------------------------------------------------------------
------------------------------------------------------------
------------------------------------------------------------
------------------------------------------------------------
------------------------------------------------------------
------------------------------------------------------------
------------------------------------------------------------
------------------------------------------------------------
------------------------------------------------------------
------------------------------------------------------------
------------------------------------------------------------
------------------------------------------------------------
------------------------------------------------------------
------------------------------------------------------------
------------------------------------------------------------
------------------------------------------------------------
------------------------------------------------------------
------------------------------------------------------------
------------------------------------------------------------
------------------------------------------------------------
------------------------------------------------------------
------------------------------------------------------------
------------------------------------------------------------
------------------------------------------------------------
------------------------------------------------------------
------------------------------------------------------------
------------------------------------------------------------
------------------------------------------------------------
-----------
>scaffold-IKIZ-2012078-Grateloupia_livida
------------------------------------------------------------
------------------------------------------------------------
------------------------------------------------------------
------------------------------------------------------------
------------------------------------------------------------
------------------------------------------------------------
----------------------------------------------------------tg
gaccgccatggaaacccgcgctttgataaccctaaa------------------------
---------------ggaggaaatgaaactaaagttcca---------------------
-----------------------------gaccatgaagagaaatcgcacgctctggatt
gagctttcagacaaaatgcgtaggcattatggccacgaacgaagtc--cagtgcaatgtg
ctgtcagatggaagaatatcatctctgcctacaaagattctcg----------agatgct
ttacgtaat---------------------------------------------------
----------------------------ccgcgtccagacggaaaagtgtgtttattttt
caaagaggtagaggccatactc--------------------------------------
------------------------------------------------------------
------------------------------------------------------------
------------------------------------------------------------
------------------------------------------------------------
------------------------------------------------------------
------------------------------------------------------------
------------------------------------------------------------
------------------------------------------------------------
------------------------------------------------------------
------------------------------------------------------------
------------------------------------------------------------
------------------------------------------------------------
------------------------------------------------------------
------------------------------------------------------------
------------------------------------------------------------
------------------------------------------------------------
------------------------------------------------------------
------------------------------------------------------------
------------------------------------------------------------
------------------------------------------------------------
------------------------------------------------------------
------------------------------------------------------------
------------------------------------------------------------
------------------------------------------------------------
------------------------------------------------------------
------------------------------------------------------------
------------------------------------------------------------
------------------------------------------------------------
------------------------------------------------------------
------------------------------------------------------------
------------------------------------------------------------
------------------------------------------------------------
-----------
>scaffold-IHJY-2001380-Kappaphycus_alvarezii
------------------------------------------------------------
------------------------------------------------------------
------------------------------------------------------------
------------------------------------------------------------
-------------------------------------------------------ca---
-------------------------------aagtatgtgtccgtcttcgtc--------
-------atcggatcgaaa-----------------------------------gccatg
gaccgcagtggaaacgcgtgcgctcatctccttaag------------------------
---------------gaacgatatgaacatcaaatttca---------------------
-----------------------------ggccatgaaacgcaaccgttccctttgggaa
gaattatctgaaaggatgcgatgtcagtttggacaccaccgcactg--cttcccaatgtt
ctgtacgttggaagaatctcattgcgtcgtacaaggaatcacgcgatagtgctaagcagt
ccccagag----------------------------------------------------
-------------------------------------aaagcaagggcctatcctttttt
caaggaagtcgaggctgttttgc--------------------gtgatgag---------
------------------------------------------------------------
------------------------------------------------------------
------------------------------------------------------------
------------------------------------------------------------
------------------------------------------------------------
------------------------------------------------------------
------------------------------------------------------------
------------------------------------------------------------
------------------------------------------------------------
------------------------------------------------------------
------------------------------------------------------------
------------------------------------------------------------
------------------------------------------------------------
------------------------------------------------------------
------------------------------------------------------------
------------------------------------------------------------
------------------------------------------------------------
------------------------------------------------------------
------------------------------------------------------------
------------------------------------------------------------
------------------------------------------------------------
------------------------------------------------------------
------------------------------------------------------------
------------------------------------------------------------
------------------------------------------------------------
------------------------------------------------------------
------------------------------------------------------------
------------------------------------------------------------
------------------------------------------------------------
------------------------------------------------------------
------------------------------------------------------------
------------------------------------------------------------
-----------
>scaffold-IHJY-2001381-Kappaphycus_alvarezii
---------ccaaagacatcgtatataccgctctcgatgccacatcagtcaatctcttct
caggcc----actacataccaacca-----------------------------------
---------------------atcccatccaaacctacaccaactcaacctctcgcctct
cactccgtcgcagcccacattgcccctaagcaaagcacgcaatcaagtccgaagccttct
c----------------------ttgtctggaacgagacagcaaagtttcgaccgca---
-------------------------------aagtatgtgtccgtcttcgtc--------
-------atcggatcgaaa-----------------------------------gccatg
gaccgcagtggaaacgcgtgcgctcatctccttaag------------------------
---------------gaacgatatgaacatcaaatttca---------------------
-----------------------------ggccatgaaacgcaaccgttccctttgggaa
gaattatctgaaaggatgcgatgtcagtttggacaccaccgcactg--cttcccaatgtt
ctgtacgttggaagaatctcattgcgtcgtacaaggaatcacgcgatagtgctaagcagt
ccccagag----------------------------------------------------
-------------------------------------aaagcaagggcctatcctttttt
caaggaagtcgaggctgttttgc--------------------gtgatgag---------
------------------------------------------------------------
------------------------------------------------------------
------------------------------------------------------------
------------------------------------------------------------
------------------------------------------------------------
------------------------------------------------------------
------------------------------------------------------------
------------------------------------------------------------
------------------------------------------------------------
------------------------------------------------------------
------------------------------------------------------------
------------------------------------------------------------
------------------------------------------------------------
------------------------------------------------------------
------------------------------------------------------------
------------------------------------------------------------
------------------------------------------------------------
------------------------------------------------------------
------------------------------------------------------------
------------------------------------------------------------
------------------------------------------------------------
------------------------------------------------------------
------------------------------------------------------------
------------------------------------------------------------
------------------------------------------------------------
------------------------------------------------------------
------------------------------------------------------------
------------------------------------------------------------
------------------------------------------------------------
------------------------------------------------------------
------------------------------------------------------------
------------------------------------------------------------
-----------
>scaffold-WEJN-2025014-Mazzaella_japonica
------------------------------------------------------------
------------------------------------------------------------
------------------------------------------------------------
--------------ccttcgggccccgcgatggtatacatcatgggcccgac--------
------------------------------------------------------------
------------------------------------------------------------
----------ggaccgcaa-----------------------------------gccgtg
gacgagcgccgaaacccgctccctcattgccctgcg------------------------
---------------cgaagagatgaaagccaagttcga---------------------
-----------------------------cgccatgaagcgcaaccgctcgctctgggtc
gagctatccgacaagctcaaaaaccatttcggccacacccgcaccc--cagcccaatgcg
ccgtgcgctggaagaacatcctcgccgcctacaaggagtcgcgccagggcatcaagaacg
ccgccccgc---------------------------------------------------
----------------------------caacgctccctcgca----tctgcgcgttttt
caaggaagtcgaagccgtc-----------------------------------------
------------------------------------------------------------
------------------------------------------------------------
------------------------------------------------------------
------------------------------------------------------------
------------------------------------------------------------
------------------------------------------------------------
------------------------------------------------------------
------------------------------------------------------------
------------------------------------------------------------
------------------------------------------------------------
------------------------------------------------------------
------------------------------------------------------------
------------------------------------------------------------
------------------------------------------------------------
------------------------------------------------------------
------------------------------------------------------------
------------------------------------------------------------
------------------------------------------------------------
------------------------------------------------------------
------------------------------------------------------------
------------------------------------------------------------
------------------------------------------------------------
------------------------------------------------------------
------------------------------------------------------------
------------------------------------------------------------
------------------------------------------------------------
------------------------------------------------------------
------------------------------------------------------------
------------------------------------------------------------
------------------------------------------------------------
------------------------------------------------------------
------------------------------------------------------------
-----------
>Ata00544
------------------------------------------------------------
------------------------------------------------------------
------------------------------------------------------------
------------------------------------------------------------
---------------------------------------atggacgttatggcta-----
------------------------------------------------------------
---------cagaccgcaa-----------------------------------ggtctg
gacgacacacgagacccgcgcgctcatcacgctcaa------------------------
---------------ggaggagatgaagcccaaatttca---------------------
-----------------------------aacgatgaagcgcaaccggccgctctggatt
gagctttccactaagctgcgcaaacattttggacacgaacgcaccg--cgtcgcaatgtg
ctgtgcgatggaaaaacatcatgtcatcgtacaaggactcgcgtgacgcgttgaagaacc
ccagcccg----------------------------------------------------
-------------------------------------gaccgcaaggtatgttccttctt
caaggaagtcgaggcgttgcttg--------------------gtgacccgccattgga-
-----------------------------------------------aatcccaggtgtg
gcga--------------------ccacttgcggtcctgatcatatgagacttgacgaca
tacaatctga-------------------------------------ggcgcagcccgca
actgctgtgcac---------------actgttgacgctgatgctgccggcataaacgtg
ccttcggctgcaaattcgttttcagcgt--------------------------------
----------cgcgtaattccagaagagc---ggacatcgtaacgctcattagtgaaatt
cgtagcactgccgaagc---acaatatactgaactgcgtgcgg-----------------
-----------------------atatacaagcgcaaacacaaaagttgaacc-------
---atcttgagaagtcgctattgcgtatcgagaatctgttgcagcatgaccgcgacctgc
aaaatggcgaagcaaacgttgataatgaacagcatgaacgacccgctgacgcgcacgcga
gcgtgtttaacatggaa-------------tcgtctcataatgcgggtgtgacatc----
------------------------------------------------------------
------acacgcagttgtaaatcagagtgtgggaatgaatggg-----------------
----------------aatagcggtggctct-----gaagcgcatcctgtggttgcatcg
cattgtgagtcaatagtgaaggcgaatttagacgcagaaatgag----------------
---------------------------------tacaggtgaagatgatgtg--------
------------------gaggaagagggtgtaacacaaggcaatcaagttgac------
---------------atgcatgtcgagcagcaa--cagacagatctgcacggcgatccac
agcaatcacatatgcatcatacgggtgcgcaagcgtcgcatatagcgcaagggattagta
tagatccaagctccatagggttgaattctggcggtgtag---------------------
------------------------------------------------------------
-----------------------gggagggatgcacgcagcagggcgatgg-------cc
aacaaggcgatgtacaacagaacgtaactggtgcggctgacgatga------cgggaata
caacagagattggtgg---------------------------gggacgtgatgtcgagc
------agaatggttcaggaatgatgggcgattgtggagaatcacctgt-----------
----------------------------tgtagacggcgtgcgtaccactgaagtagaag
cagacggc------------actgatgatattgagct---------ctcaggtgctgatg
gcgaa-----------------ggtgacgcaaatgatggaataggaccagacgga-----
--------------gaagaaccgaatactaaacgcccacgactggaaatt----------
------------------------------------------------------------
----------------------------------------gaactgggtcaatga-----
------------------------------------------------------------
-----------
>A_taxiformis_Cali_g514.t1
------------------------------------------------------------
------------------------------------------------------------
------------------------------------------------------------
------------------------------------------------------------
---------------------------------------atggacgttatggcta-----
------------------------------------------------------------
---------cagaccgcaa-----------------------------------ggtctg
gacgacacacgagacccgcgcgctcatcacgctcaa------------------------
---------------ggaggagatgaagcccaaatttca---------------------
-----------------------------gaccatgaagcgcaaccgaccgctctggatt
gagctttccaataagctgcgcaaacattttggacacgaacgcaccg--cgtcgcaatgtg
ctgtgcgatggaaaaacatcatgtcgtcgtacaaggactcgcgtgacgcgttgaagaacc
ccagcccg----------------------------------------------------
-------------------------------------gaccgcaaggtgtgctccttctt
caaggaagtcgaggcgctgctcg--------------------gtgacccgccattgga-
-----------------------------------------------aatcccaggtgcg
gcga--------------------ccacttgcggtcctgatcacatgagacttgacgaca
tacaatctga-------------------------------------ggcgcagcccgca
actgctgtgcac---------------actgttgacgctgatgccgccggcataaacgtg
ccttcggttgcaaattcgttttcagcgt--------------------------------
----------cgcgcaattcgagaagagc---ggacatcgtaacgctcattagtgaaatt
cgtagtactgccgaagc---acaatatactgaactgcgtgccg-----------------
-----------------------atatacaagcgcaaacacaaaagttgaacc-------
---atcttgagaagtcgcttctgcgtatcgagaatctgttgcagcatgaccgcgacctgc
agaatggcgaagcaaacgttgacaatgaacagcatgaacgacccaccgacgcgcacggga
gcgtgtttaacatggaa-------------tcctctcataacgcgggggtcacatc----
------------------------------------------------------------
------acacgccgttgtaaatcagagtgtgggaatgaatggg-----------------
----------------aataccggtggctct-----gaagcgcaccccgtggttgcaccg
cattgtgaggcaatagtgaaggcgaatttagacccagaaatgag----------------
---------------------------------tccaggtgaagatgatgtg--------
------------------gaggaagagggtgtaacacaaggcaatcaagttgac------
---------------atgcatgtcgagcagcaa--cagacagatctgcacggcgatccac
agcaatcacatatgcatcatacgggtgcgcaagcgtcgcatatagcgcaagggattagca
tagatccaagctccatagggttgaattctggcggtgtag---------------------
------------------------------------------------------------
-----------------------gggagggatgcacgcagcagggcgatgc-------cc
aacagggggatgtacaacagaacgtagctggtgcgggtgacgatga------cgggaata
caaccgagattggtgg---------------------------gggacatgatgtcgagc
------agaatggttcaggaatgatgggcgattgtggagaatcgcctgt-----------
----------------------------tgtagacggcgtgcgtggcactgaagtagaag
cagacggc------------gctgatgatattgagct---------ttcaggtggtgatg
gcgaa-----------------ggtgaggcaaatcatgaaataggaccagacgga-----
--------------gaagagccgaatactaaacgcgcacgactggaaatt----------
------------------------------------------------------------
----------------------------------------gaactgggccaatga-----
------------------------------------------------------------
-----------
>A_taxiformis_Guam_g944.t1
------------------------------------------------------------
------------------------------------------------------------
------------------------------------------------------------
------------------------------------------------------------
------------------------------------------------atggcca-----
------------------------------------------------------------
---------cagaccgcaa-----------------------------------ggtctg
gacgacacatgagacgcgcgcgctcatcacgctcaa------------------------
---------------ggaggagatgaagcccaaatttca---------------------
-----------------------------aacgatgaagcgcaaccgaccgctctggatt
gagctttccacaaagctgcgcaaacattttggacacgaacgcaccg--cgtcgcaatgtg
ctgtgcgatggaaaaacatcatgtcgtcgtacaaggactcgcgtgacgcgttgaagaacc
ccagcccg----------------------------------------------------
-------------------------------------gaccgcaaggtatgttccttctt
caaggaagtcgaggcgttgctcg--------------------gtgacccgccattgga-
-----------------------------------------------catcccgggtgtg
gcga--------------------ccacttgcggtcctgatcatatgagacttgacgaca
tacaatctga-------------------------------------ggcgcagcccgca
actgctgtgcac---------------actgttgacgctgatgctgccggcataaacgtg
ccttcggctgcaaattcgttttcagcgt--------------------------------
----------cgcgtaattcgagaagagc---ggacatcgtaacgctcatcagtgaaatt
cgtagcactgccgaagc---acaatatactcaactgcgtgccg-----------------
-----------------------atatacatgcgcagacacaaaagttgaacc-------
---atcttgagaagtcgctattgcgtatcgagaatctgttgcagcatgaccgcgacctgc
agaatggcgaagcaaacgttgacaatgaacagcatgaacgacccaccgacgcgcacgcga
gcgtgtttaacatggaa-------------tcgtctcataatgcgggtgtgacgtc----
------------------------------------------------------------
------acacgcagttgtaaatcagagtgtgggaatgaatggg-----------------
----------------aatagcggtggctct-----gaagcgcaccctgtggttgcatcg
cattgtgaggcaatagtgaaggcgaatttagacccggaaatgag----------------
---------------------------------tccaggtgaagatgatgag--------
------------------gaggaagagggtgtaacacaaggcaatcaagttgac------
---------------atgcatgtcgagcagcaa--cagacagatctgcacggcgatccac
agcaatcacatatgcatcatacgggtgcgcaagcgtcgcatatagcgcaagggataagta
tagatccaagctcgatagggttgaattctggcggtgtag---------------------
------------------------------------------------------------
-----------------------gggagggatgcacgcagcagggcgatga-------cc
aacagggcgatgtacaacagaacgtagctggtgcggctgacgatga------cgggaata
caacagagattggtgg---------------------------gggacgtgatgtcgagc
------agaatggatcaggaatgatgggcgattgtggagaatcacctgt-----------
----------------------------tgtcgacggcgtgcgtaccactgaagtagaag
cagacggc------------gctgatgatattgagct---------ttcaggtgctgatg
gcgaa-----------------ggtgacgcaaatgatggaataggaccagacgga-----
--------------gaagaaccgaatactaaacgcgcacgactggaaatt----------
------------------------------------------------------------
----------------------------------------gaactgggtcaatga-----
------------------------------------------------------------
-----------
>NP_201147.2
------atgatgaaacctgcttctttgcaaggtttctcctcacatgcgtcctcctctatc
tactccgatgttcgcaggccagctactactccttcgaaaatggcagcttttagtgccctc
tcgctttgtccctatactttcaccttccgccaaagctctcgaattaagtctaccgtttcc
tgttccgtcacttctgctcctgcttctgg------tacatcttcatcctctaagacgcca
cgtagaagatcaggtcgactagaaggagttggaaaaagcatggaggattcggtgaaacgt
aaaatggaacagttttatgaaggaaccgatggaccacctctccgtattcttcccatagga
ggccttggtgaaattggaatgaactgtatgcttgttggaaactatgatcgttacattcta
atcgacgctggtataatgttccctgattatgatgagcctgggatccagaaaataatgcca
gacacaggatttatcagacgatggaaacacaaaattgaagctgt----------------
----------------tgttataacgcatggtcatgaagatcacattggtgcgttgcctt
gggttatcccagca--------------ttggaccctaatacaccaatattcgcatcatc
cttcaccatggag--------------cttataaagaagcgcttgaaggagcatggaatc
ttcgttcaatctagacttaagacattcagcactcgaaggagatttatggctggaccattt
gagatagagcccattacagttacccattctattcctgattgtagtggtttattcctccgt
tgcgctgatggtaatattcttcacactggtgattggaagattgatgaagcaccattggat
ggaaaagtctttgatcgtgaagctttagaagaactctcaaaggaaggagtcacattgatg
atgagtgactcaacaaatgtgttgtcacctggaaggacaattagtgaaaaggtggtagca
gatgctctggtaaggaatgtaatggcggccaagggaagagtaatcacaactcagtttgcc
tctaatatacaccgtttgggaagtataaaagctgctgctgatataactggtcgaaagttg
gtctttgttggcatgtcgttgcggacatacctagaggcagcttggagggatggaaaggct
ccaattgacccgtcaagtctgataaaagtcgaagacattgaagcatatgctcctaaggac
ttactgattgtcacaactggatcacaagcagaaccacgcgctgccctgaatcttgcatca
tatgggagtagtcacgcattcaaacttacgaaggaagacataattctttactctgccaag
gtaatcccaggcaatgaatcacgagtaatgaaaatgatgaatcggatagc----------
-agatatcgggccaaatattatcatgggtaagaatgaaatgctc-----cacacatctgg
tcatgcctaccgtggagaattggaagaggtccttaaaatagtgaagccgcaacattttct
tcccatacatggagaacttttgtttcttaaggagcatgagttgctcgggaagtctactgg
gattagacacactactgttataaagaacggagaaatgctaggagtttctcacctgagaaa
tagaagggttttgtctaatggatttagctctcttggcagggagaatttgcagtt------
-aatgtatagtgatggtgataaagcatttggcacatcaagcgaactatgcattgacgaac
gacttagaatttcttctgatggcattatagttctgagcatggagatcatgcgtccagggg
tctcagaaaacactttgaaaggaaaaataagaatcacaacgcggtgcatgtggcttgaca
aaggaagacttttagatgcacttcacaaagcagctcatgctgctctatcaagttgtcctg
tgacatgtcccttgtctcacatggaaagaacagtctccgaagtcctgaggaagattgtaa
ggaagtacagtggtaaaaggcctgaagtcatcgctatagccactgagaatccaatggctg
tccgagctgatgaggtcagtgcgagactgtctggtgatccaagtgttggttctggagttg
cagctttaaggaaagttgttgaaggaaatgacaaaagaagtcgggcgaagaaagcacctt
cacaagaagcttcccccaaagaagtagatcgcactttggaagatgatatcattgatagtg
caagactactggctgaagaagaaactgcggcatcaacatacacggaagaagttgatacgc
ccgttgggagttcttcagaagagtcagacgatttttggaaatcattcatcaatccatcat
cgtcaccttcaccgagtgaaacagaaaatatgaataaggtagctgatacggagcctaaag
cagagggtaaggaaaacagcagagacgacgatgaattagctgatgcttcagattctgaaa
ccaagtcatcaccaaaacgtgtgaggaagaacaaatggaaaccggaggagataaagaagg
taatcagaatgcgaggagagctgcacagtagatttcaagtggtgaaaggtagaatggcat
tgtgggaagagatctcttcaaatctatcagctgaaggaatcaatcgaagcccgggacaat
gcaaatctctctgggcatcacttattcagaaatacgaggagagcaaggctgatgagagaa
gcaagacgagttggccacattttgaggatatgaacaacattttgtcagagctaggcacac
ctgcgtcttaa
>K_alvarezii_kp_g64.t1
------------------------------------------------------------
------------------------------------------------------------
------------------------------------------------------------
------------------------------------------------------------
------------------------------------------------------------
-----------------------------------atgtgtccgtcttcgtc--------
-------atcggatcgaaa-----------------------------------gccatg
gaccgcagtggaaacgcgtgcgctcatctccttgag------------------------
---------------aaacgatatgaacatcaaatttca---------------------
-----------------------------ggccatgaaacgtaaccgttccctttgggaa
gaattatctgaaaggatgcgatgtcagtttggacaccaccgcactg--cttcccaatgtt
ctgtacgttggaagaatctcattgcgtcgtacaaggaatcacgcgatagtgctaagcagt
ccccagag----------------------------------------------------
-------------------------------------aaagcaagggcctatcctttttt
caaggaagtcgaggctgttttgc--------------------gtgatgagcccttg---
------------------------------------------------------------
-------------------------ttgttgccaatacgatcacacga------------
------------------------------------------------------------
--------------------------------------taatgcggcagtggagaacgaa
attgagaatgcgga----------------------------------------------
---------------------aggaaagg---gaaca--------------agtgaaatt
tgtg--------------------------------------------------------
------------------------------------------------------------
-----------------------------agggagccgttgca-----------------
--------gaggggaaggttagtgttggaaagagggaa---------------------a
gggagcatagcatgg-----------------------taatgaggatgttggg------
------------------------------------------------------------
----------agagttgaaggaaaatgtcgcagcatgtatgag-----------------
----------------cgtattgcagactc------------------------------
--------------agggaaggctg--ttggaaagggttgctag----------------
---------------------------------taaactcgaaattgctgag--------
------------------gaagaggaaggcgaaatat----cactggaagtgac------
---------------aaatg-----------ag--ggagtggctcgggttggcgtgacag
gagaggtggagaggtgcggcgagggtgaagaaatgcaagtaggggaagagggtatgaggg
aagcggcgggaagtagagacgcggataacgttgatgtag---------------------
------------------------------------------------------------
-----------------------agctgggagacg---gtcaaagtcatga-------cc
gacagcgtgagcaggagaaaggtgaaactgacttgggaaatgaaagg---gtcgaggatg
aaaacgagtgcgacagggtgg---------------------cggtagaagatgttgagg
------agga------aatcacggcggacgctgaggtggtttcagatgt-----------
----------------------------ggttgtgaaggt---------cgagggaggag
tagtgggcgcg------acagcagaggacattgagtg---------tgaaggcgacagag
acata-----------------gaggaggagactgagggagatgtcacgggcgaaaggg-
------aagggagcgaagagccagctctgaaaaaggcgagggttgaccat----------
------------------------------------------------------------
----------------------------------------gaattcagctgctga-----
------------------------------------------------------------
-----------
>K_alvarezii_kp_g2440.t1
atgagtgtcacgacgcca------------------------------------------
----------aactcaagccgacctggaactctt--------------------------
------------------------------------------------------------
-------------cgcatcgtgcccttgggtggcttaggtcatg----------------
------------------------------------------------tcggcggca---
------------------------------------------------------------
-------atatgatggcat---------------tcgagaccgacgacgacgtcgttgtc
gtcgattgtggtctgctttttgcggggcccaacgagccgggcgt----------------
---------------cgactacattatccccaaaaccga-ctatctggaacagcgccgtg
atcgcctgcgaggctacgtgatcacccacggccatgaagatcatatcggtgccctccctc
acgtgttgcggtcgctccctgcgccggt-------ctacggtaccgctttcaccatcgct
catctcgaacggaaaatg--------------agcgaatatctcgacgtggaagcggatc
tccgcacggtc-------------------------------------------------
--------gctgactac-----------gagcatatcaattcaactcactgtctgttctc
c----------------------------------cgatcccggtcacacact-------
------------------------------------------------------------
---------------------ccgtcaccggcg---------------------------
----------------------------------------------cagtgctcctcgcc
atcgataccccccgc---------------------------------------------
------------------------------------------------------------
-------------------------------acaacgtctgagcggccgatacacacctc
gggcatgctatcaagac-------------gagcaacgtgcta-----------------
--------------------tgatcaggtggctgaagcctcgctactttgtcccg-----
---atc------------------------------------------------------
-------cacggcgaatatcgacatt----------------------tggtgcatcacg
ccgagaccgccaaggcctgc-------------------------ggcgtcgcgtc----
------------------------------------------------------------
------------------------------------------------------------
------------------------------------------------------------
----------------cgatcgggtctttattctcgaaaacggg----------------
------------------------------------------------------------
------------------gagg--------------------------------------
------------------------------------------------------------
------------------------------------------------------------
------------------------------------------------------------
------------------------------------------------------------
------------------------------------------------------------
------------------------------------------------------------
------------------------------------------------------------
---tttggagctgtccgggca---------------------------------------
------------------------------------------------------------
-------------------cacaggcggctgtaaagcgcgctac----------------
------------------------------------------------------------
--------------ggagaacccgtga---------------------------------
------------------------------------------------------------
------------------------------------------------------------
------------------------------------------------------------
-----------
