# Supplementary material for: Transcription Factor Analysis of Rhodophytes Suggests Trihelix Transcription Factors Across the Florideophyceae
Source: Plants (Basel). 2025 Oct 12;14(20):3143. doi: 10.3390/plants14203143 (PMC12567131; doi:10.3390/plants14203143)
Supplement: Supplementary file 1 [file plants-14-03143-s001.zip › File S5.fasta]

>Ata00544 trihelix transcription factor GT-2-like
------------------------------------------------------------
------------------------------------------------------------
-----------------------M------------------------------------
------------------------------------------------------------
------------------------------------------------------------
------------------------------------------------------------
-DVMATDRKV-------WTTHETRALITLKE------------------EMKPKFQ----
-----------T-MKRNRPLW----------------------IELSTKLRKH---FGHE
---------RTASQCAVRWKNIMSSYKDSRDALKN-PS----------------PDR--K
VCSFFKEVEALLG-------------DPPLEIPGVAT-----------------------
------------------------------------------------------------
---------------TCGP-----------------DHMRLDDI----------QSEAQP
ATAVHTV-------DA-DAAGINV-----------------------------PSAANSF
SASRNSRR----------------ADIVTLIS--EIRSTAEAQYTELRADIQA-------
-----QTQKLNHLEKSLLRIEN----------LLQHDRDLQNGEANV-------------
DN-------EQHERPA--------------------DAHASVFNMESSHNAGVTSHAVVN
QSVGMNGNSG----------GSEAHPVVASHCESIVKANLDAEMSTGEDDVEEE--GVTQ
GN----------------QVDMHVEQQQTDLHGDPQQSHMHHTGAQAS------------
--------------HIAQGISIDPSSIGLNSG-GVGEG-CTQQGDGQQGDV--------Q
QNVTGAADDDGNTTEIGGGRD---------------------------------------
-----VEQNGSGMMGDCGESPV-------------VDGVRTTEVEADGTDDIE----LSG
ADG----------------------EGDAN----------------DGIGPDGEEPNTKR
PRLEIELG------------------------Q
>A_taxiformis_Guam_g944.t1 trihelix transcription factor GT-2-like
------------------------------------------------------------
------------------------------------------------------------
------------------------------------------------------------
------------------------------------------------------------
------------------------------------------------------------
------------------------------------------------------------
---MATDRKV-------WTTHETRALITLKE------------------EMKPKFQ----
-----------T-MKRNRPLW----------------------IELSTKLRKH---FGHE
---------RTASQCAVRWKNIMSSYKDSRDALKN-PS----------------PDR--K
VCSFFKEVEALLG-------------DPPLDIPGVAT-----------------------
------------------------------------------------------------
---------------TCGP-----------------DHMRLDDI----------QSEAQP
ATAVHTV-------DA-DAAGINV-----------------------------PSAANSF
SASRNSRR----------------ADIVTLIS--EIRSTAEAQYTQLRADIHA-------
-----QTQKLNHLEKSLLRIEN----------LLQHDRDLQNGEANV-------------
DN-------EQHERPT--------------------DAHASVFNMESSHNAGVTSHAVVN
QSVGMNGNSG----------GSEAHPVVASHCEAIVKANLDPEMSPGEDDEEEE--GVTQ
GN----------------QVDMHVEQQQTDLHGDPQQSHMHHTGAQAS------------
--------------HIAQGISIDPSSIGLNSG-GVGEG-CTQQGDDQQGDV--------Q
QNVAGAADDDGNTTEIGGGRD---------------------------------------
-----VEQNGSGMMGDCGESPV-------------VDGVRTTEVEADGADDIE----LSG
ADG----------------------EGDAN----------------DGIGPDGEEPNTKR
ARLEIELG------------------------Q
>A_taxiformis_Cali_g514.t1 trihelix transcription factor GT-2-like
------------------------------------------------------------
------------------------------------------------------------
-----------------------M------------------------------------
------------------------------------------------------------
------------------------------------------------------------
------------------------------------------------------------
-DVMATDRKV-------WTTHETRALITLKE------------------EMKPKFQ----
-----------T-MKRNRPLW----------------------IELSNKLRKH---FGHE
---------RTASQCAVRWKNIMSSYKDSRDALKN-PS----------------PDR--K
VCSFFKEVEALLG-------------DPPLEIPGAAT-----------------------
------------------------------------------------------------
---------------TCGP-----------------DHMRLDDI----------QSEAQP
ATAVHTV-------DA-DAAGINV-----------------------------PSVANSF
SASRNSRR----------------ADIVTLIS--EIRSTAEAQYTELRADIQA-------
-----QTQKLNHLEKSLLRIEN----------LLQHDRDLQNGEANV-------------
DN-------EQHERPT--------------------DAHGSVFNMESSHNAGVTSHAVVN
QSVGMNGNTG----------GSEAHPVVAPHCEAIVKANLDPEMSPGEDDVEEE--GVTQ
GN----------------QVDMHVEQQQTDLHGDPQQSHMHHTGAQAS------------
--------------HIAQGISIDPSSIGLNSG-GVGEG-CTQQGDAQQGDV--------Q
QNVAGAGDDDGNTTEIGGGHD---------------------------------------
-----VEQNGSGMMGDCGESPV-------------VDGVRGTEVEADGADDIE----LSG
GDG----------------------EGEAN----------------HEIGPDGEEPNTKR
ARLEIELG------------------------Q
>K_alvarezii_kp_g64.t1 trihelix transcription factor GT-3b-like
------------------------------------------------------------
------------------------------------------------------------
-----------------------M------------------------------------
------------------------------------------------------------
------------------------------------------------------------
------------------------------------------------------------
CPSSSSDRKP-------WTAVETRALISLRN------------------DMNIKFQ----
-----------A-MKRNRSLW----------------------EELSERMRCQ---FGHH
---------RTASQCSVRWKNLIASYKESRDSAKQ-SP----------------EKA--R
AYPFFKEVEAVLR-------------DEPLLLP---------------------------
------------------------------------------------------------
-------------------------------------------I----------RSHDNA
AVENEIE-------NA-EGKGTSE-------------------------ICEGAVAEGKV
SVGKRERE----------------HSMVMRM------------LGELKENVAA-------
-----CMSVLQTQGRLLERVAS----------KLE-------------------------
---------------------------------------------IAEEEEGEISLEVTN
EGVARVGVTG----------EVE-------------RCGEGEEMQVGEEGMRE-------
--------------------------------------------AAGS------------
--------------RDADNVDVE-----------LGDG-QSHDRQREQEKG--------E
TDLGNERVEDENECDRVAVED---------------------------------------
-----VEEEITADAEVVSDVVVK-----VEG---GVVGATAEDIECEGDRDIE-------
EET----------------------EGDVT-----------------GEREGSEEPALKK
ARVDHEFS------------------------C
>AT1G13450.1|Arabidopsis_thaliana|Trihelix
------------------------------------------------------------
------------------------------------------------------------
-----------------------MF-ISDKSRPTDFYKDD------------HHN-----
----------------------SSTTSTTRDM-------------------MIDVL----
-----------------------------------TTTNESVDLQSHHHH----------
NHHN------HHL-----HQSQPQQQILLGESS--GE-------------------DHE-
VKAPKKRAET-------WVQDETRSLIMFRR------------------GMDGLFN----
-----------T-SKSNKHLW----------------------EQISSKMR-E---KGFD
---------RSPTMCTDKWRNLLKEFKKAKHHD---RG----------------NGS--A
KMSYYKEIEDILR-------------ERSKKVTPP-------------------------
------------------------------------------------------------
--------QYNKSP-NTPP-----------------------------------TSAKVD
SFMQFTD-------KGFDDTSISFGSVEANGRPALNLERRLDHDGHPLAITTAVDAVAAN
GVTPWNWR-ETPGNGDDSHGQPFGGRVITVKFGDYTRRIGVDGSAEAIKEVIR-------
-----SAFGLRTRRAFWLEDEDQ--------IIRCLDRDMPLGNYLLRLDDGLAIRVCHY
DESNQLPVHSEEKIFYTEEDY------------REFLARQGWSSL-QVDGFRNIENMDDL
QPGAVYR-------------GVR-------------------------------------
------------------------------------------------------------
------------------------------------------------------------
------------------------------------------------------------
------------------------------------------------------------
------------------------------------------------------------
---------------------------------
>AT1G13450.2|Arabidopsis_thaliana|Trihelix
------------------------------------------------------------
------------------------------------------------------------
-----------------------MF-ISDKSRPTDFYKDD------------HHN-----
----------------------SSTTSTTRDM-------------------MIDVL----
-----------------------------------TTTNESVDLQSHHHH----------
NHHN------HHL-----HQSQPQQQILLGESS--GE-------------------DHE-
VKAPKKRAET-------WVQDETRSLIMFRR------------------GMDGLFN----
-----------T-SKSNKHLW----------------------EQISSKMR-E---KGFD
---------RSPTMCTDKWRNLLKEFKKAKHHD---RG----------------NGS--A
KMSYYKEIEDILR-------------ERSKKVTPP-------------------------
------------------------------------------------------------
--------QYNKSP-NTPP-----------------------------------TSAKVD
SFMQFTD-------KGFDDTSISFGSVE--------------------------------
--------------GDDSHGQPFGGRVITVKFGDYTRRIGVDGSAEAIKEVIR-------
-----SAFGLRTRRAFWLEDEDQ--------IIRCLDRDMPLGNYLLRLDDGLAIRVCHY
DESNQLPVHSEEKIFYTEEDY------------REFLARQGWSSL-QVDGFRNIENMDDL
QPGAVYR-------------GVR-------------------------------------
------------------------------------------------------------
------------------------------------------------------------
------------------------------------------------------------
------------------------------------------------------------
------------------------------------------------------------
---------------------------------
>AT3G25990.1|Arabidopsis_thaliana|Trihelix
------------------------------------------------------------
------------------------------------------------------------
-----------------------MF-VSDNNNP---------------------------
--------------------------SRDINM-------------------MIGDV----
-----------------------------------TSNG---DLQPH-------------
-------------------------QIILGESS-GGE-------------------DHEI
IKAPKKRAET-------WAQDETRTLISLRR------------------EMDNLFN----
-----------T-SKSNKHLW----------------------EQISKKMR-E---KGFD
---------RSPSMCTDKWRNILKEFKKAKQHEDKATS----------------GGS--T
KMSYYNEIEDIFR-------------ERKKKVA---------------------------
------------------------------------------------------------
---------FYKSPATTTP-----------------------------------SSAKVD
SFMQFTD-------KGFEDTGISFTSVEANGRPTLNLETELDHDGLPLPI--AADPITAN
GVPPWNWR-DTPGNGVD--GQPFAGRIITVKFGDYTRRVGIDGTAEAIKEAIR-------
-----SAFRLRTRRAFWLEDEEQ--------VIRSLDRDMPLGNYILRIDEGIAVRVCHY
DESDPLPVHQEEKIFYTEEDY------------RDFLARRGWTCLREFDAFQNIDNMDEL
QSGRLYR-------------GMR-------------------------------------
------------------------------------------------------------
------------------------------------------------------------
------------------------------------------------------------
------------------------------------------------------------
------------------------------------------------------------
---------------------------------
>AT2G38250.1|Arabidopsis_thaliana|Trihelix
------------------------------------------------------------
------------------------------------------------------------
-----------------------M----DG------------------------------
------------------------------------------------------------
--------------------------------------------HQHHHL----------
HQLQYL--NKHHL-----HTQSQTPEIASPVAV---------------------------
----GDRFPQ-------WSVEETKELIGIRG------------------ELDQTFM----
-----------E-TKRNKLLW----------------------EVISNKMR-D---KSFP
---------RSPEQCKCKWKNLVTRFKGCETME---AE----------------TAR--Q
QFPFYDDMQNIFT-------------TRMQRML---------------------------
------------------------------------------------------------
---------WAESE-GGGG-----------------------------------GTSGAA
RKREYSS-------DE-EEENVNEELVDVSNDPKIL------------------------
---NPKKNIAKKRKG-----------------GSNSSNSN-NGVREVLEEFMR-------
-----HQVRMESE---WREGWE----------AREKERAEKEEEWRRKMEE---------
---------LEKERLAMERMW------------RD---REEQRRSREEMRAEKRDSLINA
LLAKLTR-------------DGSL------------------------------------
------------------------------------------------------------
------------------------------------------------------------
------------------------------------------------------------
------------------------------------------------------------
------------------------------------------------------------
---------------------------------
>AT5G01380.1|Arabidopsis_thaliana|Trihelix
------------------------------------------------------------
------------------------------------------------------------
-----------------------M----DRRNP---------------------------
------------------------------------------------------------
-------------------------------------------FQHHHHH----------
HQLH------HHL-----IQQQQLP--PPPLSTTATM-------------------DPGG
GGGGGERIPQ-------WSIEETKELLAIRE------------------ELDQTFM----
-----------E-TKRNKLLW----------------------EVVAAKMA-D---KGFV
---------RSAEQCKSKWKNLVTRYKACETTE---PD----------------AIR--Q
QFPFYNEIQSIFE-------------ARMQRML---------------------------
------------------------------------------------------------
---------W--SE-ATEP-----------------------------------STSSKR
KHHQFSS-------DD-EEEEVDEPNQDINEELLSLVETQKR----------ETEVITTS
TSTNPRKR-AKKGKGVA--------------SGTKAETAG-NTLKDILEEFMR-------
-----QTVKMEKE---WRDAWE----------MKEIEREKREKEWRRRMAE---------
---------LEEERAATERRW------------ME---REEERRLREEARAQKRDSLIDA
LLNRLNR-------------DHNDDHH---------------------------------
------------------------------------------------------------
------------------------------------------------------------
------------------------------------------------------------
---------------------------------------------------------NQG
------------------------------------------------------------
--------------------------------F
>AT1G33240.1|Arabidopsis_thaliana|Trihelix
------------------------------------------------------------
------------------------------------------------------------
-----------------------M--------------------------------EQGG
---------GG---------GGNEVVEEASPI-------------------SS-------
-----------------------------------------RPP----------------
---------------------ANNLEELMRFSA-AADDGGLGGGGGG----------GGG
GSASSSSGNR-------WPREETLALLRIRS------------------DMDSTFR----
-----------D-ATLKAPLW----------------------EHVSRKLL-E---LGYK
---------RSSKKCKEKFENVQKYYKRTKETRGG--R----------------HDG--K
AYKFFSQLEALNT---------TPPSSSLDVTPLSVANPILM----P-------------
------------SSSSSPF-----------------------------------------
------PVFSQPQPQTQTQ-PPQTHNVSF---TPTPPPLPLPSMGPIFTGVTFS-SHSSS
TASGMGS-------DD-DDDDMDVDQANI-----------------------------AG
SSSRKRKR-GNRGGG---------GKMM-------------ELFEGLVRQVMQ-------
-----KQAAMQRS---FLEALE----------KREQERLDREEAWKR-------------
---------QEMARLA----------------------REHEVMSQERAASASRDAAIIS
LIQKITGHTIQLPPSLSSQPPPPYQPPPAVT-----KRVAEPPLSTAQSQSQQPIMAIPQ
QQILPPPPPSHPHAHQPEQKQQQQPQQEMVMSSEQS------SLPSSSRWPKAEILALIN
LRSGMEPRYQD---NVPKGLLWEEISTSMKR---MGYN-RNAKRCKEKWEN-INKYYKKV
KESNKKRPQDAKTCPYFHRLD----LLY--RNKVLGS---------------------G-
-----GGSSTSGLPQDQKQSPVTAMKPPQEG----LVNVQQTHGSASTEEEEPIEESPQG
TEKPEDLVMRELIQQQQQLQQQESMIGEYE-KIEESHNYNNMEEEEDQEMDEEELDE-DE
KSAAFEIAFQ---SPANRGGNGHTEPPFLTMVQ
>AT1G76880.1|Arabidopsis_thaliana|Trihelix
------------------------------------------------------------
------------------------------------------------------------
-----------------------M--------------------------------MQLG
---------GG---------TPTTTAAATTVT-------------------TA-------
-----------------------------------------TAPPP--------------
--------------------QSNNNDSAATEAA-AAAVGAFEVSEEM-------------
-HDRGFGGNR-------WPRQETLALLKIRS------------------DMGIAFR----
-----------D-ASVKGPLW----------------------EEVSRKMA-E---HGYI
---------RNAKKCKEKFENVYKYHKRTKEGRTG--K----------------SEG--K
TYRFFDQLEALES-------------QSTTSLHHHQQQTPLR----PQQNNNN-------
---------NNNNNNNSSI-------FSTPPPVT--------------------------
-------TVMPTLPSSSIP-PYTQQINVP-----SFPNISGDFLSDNST--------SSS
SSYSTSS-------DM-EMGGGTA------------------------------------
TTRKKRKR-KWKV-----------------------------FFERLMKQVVD-------
-----KQEELQRK---FLEAVE----------KREHERLVREESWRV-------------
---------QEIARIN----------------------REHEILAQERSMSAAKDAAVMA
FLQKLSE-------------KQPNQPQPQPQ-----PQQVRPSMQLNNNNQQQP----PQ
RS--PPPQPPAPLPQPIQAVVSTLDTTKTDNGGDQNMTP--AASASSSRWPKVEIEALIK
LRTNLDSKYQE---NGPKGPLWEEISAGMRR---LGFN-RNSKRCKEKWEN-INKYFKKV
KESNKKRPEDSKTCPYFHQLD----ALYRERNKFHSN------------------NNIA-
-----ASSSSSGLVKPDNSVPL--MVQPEQQWPPAVTTATTTPAAAQPDQQSQ-------
-------------------------PSEQNFDDEEG------TDEEYDDEDEEEENE-EE
EGGEFELV------PSNNNNNKTTNN------L
>AT1G76890.2|Arabidopsis_thaliana|Trihelix
------------------------------------------------------------
------------------------------------------------------------
-----------------------M------------------------------------
------------------------------------------------------------
------------------------------------------------------------
---------------------SGNSEGLLESSG-GGVGGSVEEEKDMK--------MEET
GEGAGSGGNR-------WPRPETLALLRIRS------------------EMDKAFR----
-----------D-STLKAPLW----------------------EEISRKMM-E---LGYK
---------RSSKKCKEKFENVYKYHKRTKEGRTG--K----------------SEG--K
TYRFFEELEAFETLSSYQPEPESQPAKSSAVITNAPATSSLI----PWISSSN-------
---------PSTEKSSSPLKHHHQ--VSVQPITTN-------------------------
------PTFLAKQPSSTTPFPFYSSNNTT---TVSQPPISNDLMNNVSSLNLF----SSS
TSSSTAS-------DE-EEDHHQV------------------------------------
KSSRKKRK-YWKG-----------------------------LFTKLTKELME-------
-----KQEKMQKR---FLETLE----------YREKERISREEAWRV-------------
---------QEIGRIN----------------------REHETLIHERSNAAAKDAAIIS
FLHKISG-------------GQPQQPQ---------------------QHNHKP----SQ
RK--QYQSDHSITFESKEPRAVLLDTTIKMGNYDNNHS----VSPSSSRWPKTEVEALIR
IRKNLEANYQE---NGTKGPLWEEISAGMRR---LGYN-RSAKRCKEKWEN-INKYFKKV
KESNKKRPLDSKTCPYFHQLE----ALYNERNK---------------------------
---------SGAMPLP---LPL--MVTPQRQ----LLLSQETQTEFETDQREK-------
-------------------------VGDKE-DEEEG------ESEE-DEYDEEEEGEGDN
ETSEFEIVLNKTSSPMDINNNLFT---------
>AT3G10000.1|Arabidopsis_thaliana|Trihelix
------------------------------------------------------------
------------------------------------------------------------
-----------------------ME---DHQNHPQYGIEQ--------------------
---------------------------PSSQF-------------------SSDLF----
-----------------------------------GFNLVSAPDQHHRLH-------FTD
HEISLLPRGIQGL-----TVAGNNSNTITTIQS-GGCVGGFSGFT---------------
---DGGGTGR-------WPRQETLMLLEVRS------------------RLDHKFK----
-----------E-ANQKGPLW----------------------DEVSRIMSEE---HGYT
---------RSGKKCREKFENLYKYYKKTKEGKSG-RR----------------QDG--K
NYRFFRQLEAIYG-------------ESKDSVSCYNNTQFIM----T-------------
------------NALHSNFRA---------------------------------------
------SNIHNIVPHHQNP----LMTNTN---TQS-------------QSLSISNNFNSS
SDLDLTS-------SS-EGNE---------------------------------------
-TTKREGM-HWKE------------KIK-------------EFIGVHMERLIE-------
-----KQDFWLEK---LMKIVE----------DKEHQRMLREEEWRR-------------
---------IEAERID----------------------KERSFWTKERERIEARDVAVIN
ALQYLTG-------------RALIRPD-----------SSSPTERING------------
------------------------------NGSDKMMADN--------------------
------------------EFADE-----------------------------GNKGKMDK
KQMNKKRKEKWSSHGGNHPRTKENMMIYNNQETKINDFCRDDDQCHHEGYSPSNSKNAG-
-----TPSCSNAMAASTKCFPL-----------------------------------LEG
-------------------------EGDQN------------LWEGYGLKQRKENNH---
--------------------------------Q
>AT5G03680.1|Arabidopsis_thaliana|Trihelix
------------------------------------------------------------
------------------------------------------------------------
-----------------------M----DQDQHPQYGIPE------------LRQLMKGG
---------GR---------TTTTTPSTSSHF-------------------PSDFF----
-----------------------------------GFNLAPVQPPPHRLHQ-----FTTD
QDMGFLPRGIHGLGG-GSSTAGNNSNLNASTSG-GGV--GFSGFLDGG-------GFGSG
VGGDGGGTGR-------WPRQETLTLLEIRS------------------RLDHKFK----
-----------E-ANQKGPLW----------------------DEVSRIMSEE---HGYQ
---------RSGKKCREKFENLYKYYRKTKEGKAG--R----------------QDG--K
HYRFFRQLEALYG-------------DSNNLVSCPNHNTQFM----S-------------
------------SALHGF------------------------------------------
--------------HTQNP----MNVTTT---TSNIHNV--DSVHGFHQSLSLSNNYNSS
ELELMTS-------SS-EGND---------------------------------------
SSSRRKKR-SWKA------------KIK-------------EFIDTNMKRLIE-------
-----RQDVWLEK---LTKVIE----------DKEEQRMMKEEEWRK-------------
---------IEAARID----------------------KEHLFWAKERARMEARDVAVIE
ALQYLTG-------------KPLIKPL-----------CSSPEERTNGNNE---------
--------------------IRNNSETQNENGSDQTMTNNVCVKGSSSCWGEQEILKLME
IRTSMDSTFQEILGGCSDEFLWEEIAAKLIQ---LGFDQRSALLCKEKWEWISNGMRKEK
KQINKKRKDNSSSCGVYYPRNEEN-PIYNNRESGYND--NDPHQINEQGNVGSSTSNANA
NANVTTGNPSGAMAASTNCFPF-----------------------------------FMG
-------------------------DGDQN------------LWESYGLRLSKEEN----
--------------------------------Q
>AT3G14180.1|Arabidopsis_thaliana|Trihelix
------------------------------------------------------------
------------------------------------------------------------
-----------------------ME-DDEDIRSQ--------------------------
---------------------GSDSPDPSSSP-------------------PAGRI----
-----------TVTVAS-----------------AGPPSYSLTPPG------------NS
SQKDP--------------DALALALLPIQASGGGNN--S-----------------SGR
PTGGGGREDC-------WSEAATAVLIDAWG------------------ERYLELS----
-----------R-GNLKQKHW----------------------KEVAEIVSSREDYGKIP
---------KTDIQCKNRIDTVKKKYKQEKVRIAN--------------------GGGRS
RWVFFDKLDRLIGS------TAKIP-TATSGVSGPVGGLHKIPMGIPMGSRSNLY-----
---------HQQAKAATPPFNNLD---RLIGATARVSAASFGGSGGGGGGGSV-------
-------NVPMGIPMSSRSAPFGQQGRTLPQQGRTLPQQQQQGMMVKRCSESKRWRFRKR
NASDSDS-------ESEAAMSDDSGDSL-------------------------PPPPLSK
RMKTEEKK-KQDGDG---------------------VGNKWRELTRAIMRFGE-------
-----AYEQTENA---KLQQVV----------EMEKERMKFLK-------E---------
---------LELQRMQFFV-----------------KTQLEISQLK----QQHGRRMGNT
SND---------------------------------------------------------
-------------------------------HHHS-------------------------
------------------------------------------------------------
-------RKNNINAIVNNNND---------------------------------------
------------------------------------------------------------
-------------------------LGNN-------------------------------
---------------------------------
>AT3G11100.1|Arabidopsis_thaliana|Trihelix
------------------------------------------------------------
------------------------------------------------------------
-----------------------ME-TTPETQSK--------------------------
----------------------THRLP---------------------------------
------------------------------------------------------------
------------------------------------------------------------
----AGREDW-------WSEDATATLIEAWG------------------DRYVNLN----
-----------R-GNLRQNDW----------------------KEVADAVNSSHG-NGRP
---------KTDVQCKNRIDTLKKKYKTEKAK-PL-SN----------------------
-WCFFDRLDFLIG---------------------------------PVMKKSS-------
---------------GAVVKSA--------LMNPNLN-----------------------
-------------PTGSKST------------GSSLD-----------------------
-DDDDDD-------DDDEEDDDDAGDW--------------------------------G
FVVRKHRK-VEDVDS--------------------SEGSAFRELARSILKLGE-------
-----AFERIEGK---KQQMMI----------ELEKQRMEVAK-------E---------
---------LELQRMNMLM-----------------EMQLELEK------SKLGKRRAAS
------------------------------------------------------------
------------------------------------------------------------
------------------------------------------------------------
------------------------------------------------------------
------------------------------------------------------------
-------------------------GKKL-------------------------------
---------------------------------
>AT5G05550.1|Arabidopsis_thaliana|Trihelix
------------------------------------------------------------
------------------------------------------------------------
-----------------------METTTPQSKSS--------------------------
---------------------VSHRPP---------------------------------
------------------------------------------------------------
------------------------------------------------------------
----LGREDW-------WSEEATATLVEAWG------------------NRYVKLN----
-----------H-GNLRQNDW----------------------KDVADAVNSRHGDNSRK
---------KTDLQCKNRVDTLKKKYKTEKAKLSP-ST----------------------
-WRFYNRLDVLIG---------------------------------PVVKKSA-------
---------------GGVVKSA--------PFKNHLN-----------------------
-------------PTGSNST------------GSSLE-----------------------
-DDD--------------EDDDEVGDW--------------------------------E
FVARKHPR-VEEVDL--------------------SEGSTCRELATAILKFGE-------
-----VYERIEGK---KQQMMI----------ELEKQRMEVTK-------E---------
---------VELKRMNMLM-----------------EMQLEIEK------SKHRKRASAS
------------------------------------------------------------
------------------------------------------------------------
------------------------------------------------------------
------------------------------------------------------------
------------------------------------------------------------
-------------------------GKQL-------------------------------
---------------------------------
>AT5G05550.2|Arabidopsis_thaliana|Trihelix
------------------------------------------------------------
------------------------------------------------------------
-----------------------METTTPQSKSS--------------------------
---------------------VSHRPP---------------------------------
------------------------------------------------------------
------------------------------------------------------------
----LGREDW-------WSEEATATLVEAWG------------------NRYVKLN----
-----------H-GNLRQNDW----------------------KDVADAVNSRHGDNSRK
---------KTDLQCKNRVDTLKKKYKTEKAKLSP-ST----------------------
-WRFYNRLDVLIG---------------------------------PVVKKSA-------
---------------GGVVKSA--------PFKNHLN-----------------------
-------------PTGSNST------------GSSLE-----------------------
-DDD--------------EDDDEVGDW--------------------------------E
FVARKHPR-VEEVDL--------------------SEGSTCRELATAILKFGE-------
-----VYERIEGK---KQQMMI----------ELEKQRMEVTK-------E---------
---------VELKRMNMLM-----------------EMQLEIEK------SKHRKRASAS
V-----------------------------------------------------------
------------------------------------------------------------
------------------------------------------------------------
-------------------VW---------------------------------------
------------------------------------------------------------
-------------------------QGKV-------------------------------
---------------------------------
>AT3G58630.1|Arabidopsis_thaliana|Trihelix
------------------------------------------------------------
------------------------------------------------------------
-----------------------MD-TVNDSFSP--------------------------
---------------------GSSRPSPAT------------------------------
------------------------------------------------------------
------------------------------------------------------------
----LSREDC-------WSEEATFTLIQAWG------------------NRYVDLS----
-----------R-GNLRQKHW----------------------QEVANAVNDRHYNTGRN
VSAAKSQPYRTDVQCKNRIDTLKKKYKVEKARVSE-SN----------------PGAYIS
PWPFFSALDDLLRESFP---TSSNP-DSTDNIPHQRLSLPMSINPVPVAPRSAIP-----
---------RRPATSPAIIPHAGD---DLLGFRGNLN-----------------------
-------------AFAAAAA------------AAACP-----------------------
-ASEDDS-------EGSRS--RSSGRS--------------------------------G
SNKKRERK-IE-------------------------KKQGYKEVADAIERLGQ-------
-----IYERVEEK---KRKEMV----------ELEKQRMRFAK-------E---------
---------LECHRMQLFT-----------------EMQVRLHKLRRTSGSKGPTSSASA
A-----------------------------------------------------------
------------------------------------------------------------
------------------------------------------------------------
-------------------LD---------------------------------------
------------------------------------------------------------
-------------------------YGMMD------------------------------
-------------FP---------------SYF
>AT3G24490.1|Arabidopsis_thaliana|Trihelix
------------------------------------------------------------
------------------------------------------------------------
-----------------------MG-DSED------------------------------
-----------------------ETGYPKKFY-------------------SLNR-----
----------------------------------QNHPMYSRPIPKRH-------AYYNE
EEDED--------------EVEGEEEDPQGGYIRGNE--RFQKRQKPNK------VVSGF
EFAGPSDAKVA----YDWREQEAFVLLEVWG------------------DRFLQLG----
-----------R-RSLRNEDW----------------------NEVAEKVSEE---LRME
---------KSETQCRRMIDDLKRKYRKEKIKVEK-SG----------------LGS--S
KWSFFNKLDMLLCVS---------P-KSDLGLACGV------------------------
------------------------------------------------------------
--------------------------------------------------DSGEFVFMNT
KVYLDKS-------NGFDEMMDSPGDSE-------------------------EEEDEDD
EVEYERKK-VN-------------------------DAASYKMLADSVERFGK-------
-----VYEKMEKS---KKEQMK----------ELEKMRADFQR-------D---------
---------LELQKKQIVD-----------------RAQSEIARLR----EEEENHHGGG
DDD---------------------------------------------------------
-------------------------------ESED-------------------------
------------------------------------------------------------
-------EEMENDSDVN-------------------------------------------
------------------------------------------------------------
-------------------------LSDE-------------------------------
---------------------------------
>AT3G54390.1|Arabidopsis_thaliana|Trihelix
------------------------------------------------------------
------------------------------------------------------------
-----------------------ME-NGESNQENLKSLN---------------------
--------------------HDESLKKPSAS-----------------------------
-----------SVVVD--------------------------------------------
------------------------------------------------------------
----RLKRDE-------WSEGAVSTLLEAYE------------------SKWVLRN----
-----------R-AKLKGQDW----------------------EDVAKHVSSRATHTKSP
---------KTQTQCKNKIESMKKRYRSESATADG-SS----------------------
-WPLYPRLDHLLRGTQP---QPQ-P-QAVLPLNCSV----------PLL-----------
---------------------LLE---PPLPAVAHPPQI---------------------
-------------SYGSNGV------------GKIPK-----------------------
------E-------DGFKPENKPEKDAE-------------------------MDTDSST
PVVKTKVR-GKKVKR--------------------RYKEEKEEIAGSIRWLAE-------
-----VVMRSERA---RMETMK----------EIERMRAEAEAKR----GE---------
---------LDLKRTEIMA-----------------NTQLEIARIFAAAASSGQNKGVDS
S-----------------------------------------------------------
------------------------------------------------------------
------------------------------------------------------------
-------------------LR---------------------------------------
------------------------------------------------------------
-------------------------IGRN-------------------------------
---------------------------------
>AT2G44730.1|Arabidopsis_thaliana|Trihelix
------------------------------------------------------------
------------------------------------------------------------
-----------------------MS-DPDSP-----------------------------
---------------------MNHDPIPDPS-----------------------------
-------------------------------------PLAPLPPPLS----------SSA
HDDAS--------------TEPASNTDLKSASIPTAS--KNSR-----------------
----RLPPPC-------WSLEETIALIDAYR------------------DKWYALN----
-----------R-GNLKANHW----------------------EEVAEAVGANCPDVILK
---------KTAVQCRHKMEKLRKRYRTEIQRARS-VP----------------VARFIS
SWVHFKRMEAMENR--------------------------------PEIKQGNESGDDDD
HDDGNYTARYQFSGGGGGARTT--------PRFFNRNGT-AGSGGGGGSSSSG-------
-------GIRIRIPTGVSIA----------QPGPRFPGKIDQ-------------KYTAS
PSAGVSS-------NPRAGRGIGAGGSSYGARV------------------VRIPEGGGK
RGREMMMK-TEED-----------------------DNDPMVEIASAIKLLGD-------
-----TLVRTEQT---RMEMTR----------EIEAMRM-----------D---------
---------TEMKRTKMIL-----------------ESQQRIVEAFAKSLSDYTTTEEQD
K-----------------------------------------------------------
------------------------------------------------------------
------------------------------------------------------------
-------------------KK---------------------------------------
------------------------------------------------------------
-------------------------KAR--------------------------------
---------------------------------
>AT3G10030.1|Arabidopsis_thaliana|Trihelix
------------------------------------------------------------
------------------------------------------------------------
-----------------------MA-SCDDDFSLL-------------------------
---------------------GDDQSNPNQHHHHHQVLHHTPYAPRRFNPKPSNQILLPH
HQRNGDEDDENDVVVEASS-------------AFHGHGVNPFTADENSNPYDDNNAAVDE
DEDEDLGANRSRIGGVRVEKRQSQEELSDGGTTNGGEITPYGSFKRPRT------SSSS-
--AGEYRKDR-----EEWSDAAIACLLDAYS------------------DKFTQLN----
-----------R-GNLRGRDW----------------------EEVASSVSERC--EKLS
---------KSVEQCKNKIDNLKKRYKLERHRMSS-GG----------------TAA--S
HWPWFKKMEDIVGNSLALKGASDED-RSGSSMGNTVKPARRY----PLVT----------
---------YNPGVQINNVKSKATSNPRWRRVVLKISGAALACTGPNNIDPKVINLIARE
VAMACRLGVEVAIVVGSRNFFC----------GST-------------------------
----------------------------------------------------WVTATGLD
RTTAYHIS-MMA------------------------SVMNSALLQSSLEKIG--------
----------VQA---RLQTAI----------SVQGVGEPYNRQRAT--RH---------
---------LDKGRVVIFG-----------------GIGATLGNPLLSSDASAALRAIDI
NAEAVVK-------------GTNVDGV---------------------------------
----------------------------YDCHSQDSNVTFEHIS----------------
--------FQDL------------ASRGLTSMDTMALN----------------------
-----FCEENSIPVVVFNFLE---------------------------------------
------------------------------------------------------------
-------------------------AGNIT------------------------------
-------------KALCGEQVGTLIDRSGRGVS
>AT3G10030.2|Arabidopsis_thaliana|Trihelix
------------------------------------------------------------
------------------------------------------------------------
-----------------------MA-SCDDDFSLL-------------------------
---------------------GDDQSNPNQHHHHHQVLHHTPYAPRRFNPKPSNQILLPH
HQRNGDEDDENDVVVEASS-------------AFHGHGVNPFTADENSNPYDDNNAAVDE
DEDEDLGANRSRIGGVRVEKRQSQEELSDGGTTNGGEITPYGSFKRPRT------SSSS-
--AGEYRKDR-----EEWSDAAIACLLDAYS------------------DKFTQLN----
-----------R-GNLRGRDW----------------------EEVASSVSERC--EKLS
---------KSVEQCKNKIDNLKKRYKLERHRMSS-GG----------------TAA--S
HWPWFKKMEDIVGNSLALKGASDED-RSGSSMGNTVKPARRY----PLVT----------
---------YNPGVQINNVKSKATSNPRWRRVVLKISGAALACTGPNNIDPKVINLIARE
VAMACRLGVEVAIVVGSRNFFC----------GST-------------------------
----------------------------------------------------WVTATGLD
RTTAYHIS-MMA------------------------SVMNSALLQSSLEKIG--------
----------VQA---RLQTAI----------SVQGVGEPYNRQRAT--RH---------
---------LDKGRVVIFG-----------------GIGATLGNPLLSSDASAALRAIDI
NAEAVVK-------------GTNVDGV---------------------------------
----------------------------YDCHSQDSNVTFEHIS----------------
--------FQDL------------ASRGLTSMDTMALN----------------------
-----FCEENSIP-----------------------------------------------
------------------------------------------------------------
--------------------------GRDS------------------------------
-------------SSLSYHV-------------
>AT1G21200.1|Arabidopsis_thaliana|Trihelix
------------------------------------------------------------
------------------------------------------------------------
-----------------------MD----------------------------GNFPQGG
VVRSGASSYGGFDLQ-GS--MRVHHQDSMNQ----QHRHN-----------PNSRPL---
---------------------------------HEGLPFTMVTGQTCDHHQNQNMSMSEQ
QKAER-----------EKNSVSDDDEPSFTEEGGDGVHNEANRSTKG-------------
---SPWQRVK-------WTDKMVKLLITAVSYIGDDSSID--------SSSRRKF-----
-----------A-VLQKKGKW----------------------KSVSKVMAER----GYH
---------VSPQQCEDKFNDLNKRYKKLNDMLGR-GT----------------SCQVVE
NPALLDSIGYLND-------------KEKDDVRKIMSSKHLFYE--EMCSYHNGNRLHLP
HD----------------------------------------------------------
-------------LALQRS----LQL-AL---RSRDDHDNDD-----------SRKHQME
DLDDEDHDGDGDEHDEYEEQHYAYGDCRVN------------HYG-----------GGGG
PLKKIRPSLSHEDGDHPSHVNSL-----------ECNKVSLPQIPFSQADVNQG-GAESG
RAGSVQKQWMESR---TLQLEEQKLQIQVELLELEKQRFRWQRFSKKRDQE---------
---------LERMRME----------------------NERMKLENDRMGLELKQREL--
------------------------------------------------------------
------------------------------------------------------------
------------------------------------------------------------
------------------------------------------------------------
------------------------------------------------------------
--------------------------GVEL------------------------------
---------------------------------
>AT1G76870.1|Arabidopsis_thaliana|Trihelix
------------------------------------------------------------
------------------------------------------------------------
-----------------------ME----------------------------GNCSQ--
---------GRFDSQVSS--MRDLRPNAINQN---QKQHH-----------PNSRQ----
-----------------------------------------------DSGFNNTMD-TRH
NNVDR-----------GKKSMSEDDELCLLSSDGQ------NKSKEN-------------
---SPWQRVK-------WMDKMVKLMITALSYIGEDSGSD------------KKF-----
-----------A-VLQKKGKW----------------------RSVSKVMDER----GYH
---------VSPQQCEDKFNDLNKRYKKLNEMLGR-GT----------------SCEVVE
NPSLLDKIDYLNE-------------KEKDEVRRIMSSKHLFYE--EMCSYHNGNRLHLP
HD----------------------------------------------------------
-------------PAVQRS----LHLITL---GSRDDHDNDE-----------HGKHQNE
DLDDD---------DDYEEDHDGALSDR--------------------------------
PLKRLRQSQSHEDVGHPN------------------KGYDVPCLPRSQADVNRGISLDSR
KAAGLQRQQIESK---SLELEGRKLQIQAEMMELERQQFKWEVFSKRREQK---------
---------LAKMRME----------------------NERMKLENERMSLELKRIEL--
------------------------------------------------------------
------------------------------------------------------------
------------------------------------------------------------
------------------------------------------------------------
------------------------------------------------------------
--------------------------GAKL------------------------------
---------------------------------
>AT3G10040.1|Arabidopsis_thaliana|Trihelix
------------------------------------------------------------
------------------------------------------------------------
-----------------------ME----------------------------SNVMF--
---------SGFSPRMLSLEMPQNPPNPQNSI---QFQH------------PH-------
-------------------------------------PYTTSGDQQTQPPIKSLYPYASK
PKQMS-----------PISGGGCDDEDRGSGS-GSGCNPEDSAGTDGK------------
RKLSQWHRMK-------WTDTMVRLLIMAVFYIGDEAGLN--------DPVDAKKKTGGG
G----GGGGGGG-MLQKKGKW----------------------KSVSRAMVEK----GFS
---------VSPQQCEDKFNDLNKRYKRVNDILGK-GI----------------ACRVVE
NQGLLESMDHLTP-------------KLKDEVKKLLNSKHLFFR--EMCAYHNSCGHLGG
HDQ---------------------------------------------------------
------------QPPQQNP----ISI-PI---PSQQQNCFHA-----------AEAGKMA
RIAER---------VEVEEEVESDMAED--------------------------------
SESEMEESEEEETRKKRR------------------ISTAVKRLREEAASVVE----DVG
KSVWEKKEWIRRK---MLEIEEKKIGYEWEGVEMEKQRVKWMRYRSKKERE---------
---------MEKAKLD----------------------NQRRRLETERMILMLRRSEIEL
NELQSSG-----------------------------------------------------
------------------------------------------------------------
--TRVDP-----------------------------------------------------
------------------------------------------------------------
------------------------------------------------------------
-------------------------SSAKG------------------------------
---------------------------------
>AT1G31310.1|Arabidopsis_thaliana|Trihelix
------------------------------------------------------------
------------------------------------------------------------
-----------------------MA-----------------------------------
------------------------------------------------------------
------------------------------------------------------------
----------------------------D---QSGGL-----------------------
VMMREYRKGN-------WTLNETMVLIEAKR------------------MDDERRMRRSI
GLPPPEQQQDIRSNKPAELRW----------------------KWIEDYCW-R---KGCM
---------RSQNQCNDKWDNLMRDYKKVREYERRRVESSITAGESSSSSAPAGETA--S
YWKMEKSERKERS------LPSNMLPQTYQALFEVVESKTLPSST-AVTA----------
-------VTAAVAAAAAAISSGNG--------------------SGGGQIQKV-------
----IQQGLGFVVPKVHQII--QQQPVLLPLQPPPPPPPSQPLPRPLLLPPPPPPSFHAQ
PILPTKD-------SSTDSDTSEYSDTS--------------------------------
PAKRRRTMPTTTTAGPSG------------------GGVDVEEVGRSKRDEET----TVA
AALSRSVSVIANA---IRESEERQDRRHKEVMNVQERRLKIEESN----VE---------
---------MNREGMNGLVEA------------IN-KLASSIFALASSSRHNN-------
------------------------------------------------------------
------------------------------------------------------------
------------------------------------------------------------
------------------------------------------------------------
------------------------------------------------------------
------------------------------------------------------------
---------------------------------
>AT2G35640.1|Arabidopsis_thaliana|Trihelix
------------------------------------------------------------
------------------------------------------------------------
-----------------------MA-----------------------------------
------------------------------------------------------------
------------------------------------------------------------
----------------------------DADPSSGEQ-----------------------
IVMRECRKGN-------WTVSETLVLIEAKK------------------MDDQRRVRRS-
-----EKQPEGR-NKPAELRW----------------------KWIEEYCW-R---RGCY
---------RNQNQCNDKWDNLMRDYKKIREYERSRVESSFNTVTSS------------S
YWKMDKTERKEKN------LPSNMLPQIYDVLSELVDRKTLPSSS---------------
-------------SAAAAVGNGN-----------------------GGQILRV-------
----CQQSLGFVAPMMAQPM--HQIPTTIVLSLPPPPPQSLSLSLPSPPQPPPSSSFHAE
PIPPT-------------------VGTS--------------------------------
STKRRRTTPGETTAGG------------------------------EREVEED----AVG
VALSRCTSVITQV---IRENEEGQERRHKEVVRLQERRLKIEESK----TE---------
---------INRQGMNGLVDA------------IN-QLASSILALASSSCHNNRNHQ---
------------------------------------------------------------
------------------------------------------------------------
------------------------------------------------------------
------------------------------------------------------------
------------------------------------------------------------
------------------------------------------------------------
------------GGP-----------------P
>AT2G33550.1|Arabidopsis_thaliana|Trihelix
------------------------------------------------------------
------------------------------------------------------------
-----------------------MA------------------------------LEQLG
------------------------------------------------------------
------------------------------------------------------------
------------LG----VSAVDGGENSSAPSNDGGD-----------------------
DGVKTARLPR-------WTRQEILVLIQGKR------------------VAENRVRRGR-
-----AAGMALG-SGQMEPKW----------------------ASVSSYCK-R---HGVN
---------RGPVQCRKRWSNLAGDYKKIKEWESQIKE----------------ETE--S
YWVMRNDVRREKK------LPGFFDKEVYD----IVDGGVIPPAV-PVLS----------
-------LGLAPASDEGLLSDLD-------------------------------------
-------------------------------------------------RRESPEKLNST
PVAKSVT-------DVIDKEKQEACVAD--------------------------------
QGRVKEKQP--EAANVEG------------------GSTSQEERKRKRTSFGE----KEE
EEEEGETKKMQNQ---LIEILERNGQLLAAQLEVQNLNLKLDR-------E---------
---------QRKDHGDSLVAV------------LN-KLADAVAKIADKM-----------
------------------------------------------------------------
------------------------------------------------------------
------------------------------------------------------------
------------------------------------------------------------
------------------------------------------------------------
------------------------------------------------------------
---------------------------------
>AT4G31270.1|Arabidopsis_thaliana|Trihelix
------------------------------------------------------------
------------------------------------------------------------
-----------------------ME-----------------------------------
------------------------------------------------------------
------------------------------------------------------------
-------------------------------EGTSGS-----------------------
RRTRSQVAPE-------WAVKDCLVLVNEIA------------------AVEADCSN---
-------------ALSSFQKW----------------------TMITENCN-A---LDVS
---------RNLNQCRRKWDSLMSDYNQIKKWESQYRG----------------TGR--S
YWSLSSDKRKLLN------LPGDIDIELFEAINAVV------------------------
---------MIQDEKAGTESDSD----------------------PEAQDVVD-------
----LSAELAFVGSKRSR------QRTMVMKETKKEEPRTSRVQVNTREKPITTKATHQN
KTMGEKK-------PVEDMSTDE-------------------------------------
----------------------------------------EEDETMNIEEDVE----VME
AKLSYKIDLIHAI---VGRNL-AKDNETKDGVSMDDKLKSV-------------------
-----------RQQGDELIGC------------LS-EIVSTLNRLHEVPQEIE-------
------------------------------------------------------------
------------------------------------------------------------
------------------------------------------------------------
------------------------------------------------------------
------------------------------------------------------------
------------------------------------------------------------
---------------------------------
>NP_001321877.1 DNA repair metallo-beta-lactamase family protein [Arabidopsis thaliana]
------------------------------------------------------------
------------------------------------------------------------
-----------------------MK----------------------------PKCSLGY
IFLD--CTFGK---------SSHSQRFPTKHSAIRQIINCI------WNH-PDAPVVY--
------------------------------------------------------------
----------------LACDMLGQEDVLLEVSRTFGSKIYVDKATNLECFRSLMVIVPEI
VSEDPSSRFHIFSGFPKLYERTSAKLAEARSKLQSEPLIIRPSAQWYVCDDEDDWK----
-----------S-GSIQKQRK----------------------VRFSEAVKDE---FGLW
--HVCYSMHSSRAELESAMQLLSPKWVVSTVPSCRAME--LNYVKKNCF-----ISRFSP
DDPFWKLLDIDMEAS-----PVAAADTQTVALSCCLMSEQIILD----------------
------------------------------------------------------------
-----------------------------------------------------SGKSKLE
PVIESSS-----------------------------------------------------
----TKKK---------------------LLSLSPENSLPVTLFGRARQSSQE--CDQLH
ERKVIHTQCVYTKTSPVLEKLNVK-------VVIEPLQDDTKE-------ET--------
---------VEKESCTIFS----------------------------TSTSKETCKDLSG
DLRKLYRSMN----------APVPRPLPSLM-----------------------------
------------------------------------------------------------
------------------------------------------------------------
-------------------------ELMNARK----------------------------
------------------------------------------------------------
-------------------------RSRNH------------------------------
------------------------------LSF
>NP_001321878.1 DNA repair metallo-beta-lactamase family protein [Arabidopsis thaliana]
------------------------------------------------------------
----------------------------------------------MFLFEGSFGNILHT
GDCRLTLDCLHSLPEKYVGRSHGMK----------------------------PKCSLGY
IFLD--CTFGK---------SSHSQRFPTKHSAIRQIINCI------WNH-PDAPVVY--
------------------------------------------------------------
----------------LACDMLGQEDVLLEVSRTFGSKIYVDKATNLECFRSLMVIVPEI
VSEDPSSRFHIFSGFPKLYERTSAKLAEARSKLQSEPLIIRPSAQWYVCDDEDDWK----
-----------S-GSIQKQRK----------------------VRFSEAVKDE---FGLW
--HVCYSMHSSRAELESAMQLLSPKWVVSTVPSCRAME--LNYVKKNCF-----ISRFSP
DDPFWKLLDIDMEAS-----PVAAADTQTVALSCCLMSEQIILD----------------
------------------------------------------------------------
-----------------------------------------------------SGKSKLE
PVIESSS-----------------------------------------------------
----TKKK---------------------LLSLSPENSLPVTLFGRARQSSQE--CDQLH
ERKVIHTQCVYTKTSPVLEKLNVK-------VVIEPLQDDTKE-------ET--------
---------VEKESCTIFS----------------------------TSTSKETCKDLSG
DLRKLYRSMN----------APVPRPLPSLM-----------------------------
------------------------------------------------------------
------------------------------------------------------------
-------------------------ELMNARK----------------------------
------------------------------------------------------------
-------------------------RSRNH------------------------------
------------------------------LSF
>NP_564070.1 DNA repair metallo-beta-lactamase family protein [Arabidopsis thaliana]
MSIEMPRGLPFAVDTFGPYTETKRRKRHHFLTHAHKDHTVGVSPSNIVVFPIYSTSLTIS
LLLQRFPQLDESYFVRVEIGQSVIVDDPDGEFKVTAFDANHCPGAVMFLFEGSFGNILHT
GDCRLTLDCLHSLPEKYVGRSHGMK----------------------------PKCSLGY
IFLD--CTFGK---------SSHSQRFPTKHSAIRQIINCI------WNH-PDAPVVY--
------------------------------------------------------------
----------------LACDMLGQEDVLLEVSRTFGSKIYVDKATNLECFRSLMVIVPEI
VSEDPSSRFHIFSGFPKLYERTSAKLAEARSKLQSEPLIIRPSAQWYVCDDEDDWK----
-----------S-GSIQKQRK----------------------VRFSEAVKDE---FGLW
--HVCYSMHSSRAELESAMQLLSPKWVVSTVPSCRAME--LNYVKKNCF-----ISRFSP
DDPFWKLLDIDMEAS-----PVAAADTQTVALSCCLMSEQIILD----------------
------------------------------------------------------------
-----------------------------------------------------SGKSKLE
PVIESSS-----------------------------------------------------
----TKKK---------------------LLSLSPENSLPVTLFGRARQSSQE--CDQLH
ERKVIHTQCVYTKTSPVLEKLNVK-------VVIEPLQDDTKE-------ET--------
---------VEKESCTIFS----------------------------TSTSKETCKDLSG
DLRKLYRSMN----------APVPRPLPSLM-----------------------------
------------------------------------------------------------
------------------------------------------------------------
-------------------------ELMNARK----------------------------
------------------------------------------------------------
-------------------------RSRNH------------------------------
------------------------------LSF
>NP_001328731.1 metallo-beta-lactamase family protein [Arabidopsis thaliana]
------------------------------------------------------------
------------------------------------------------------------
-----------------------MASASFSAVSSLSYQFRSKEAIFSSKASCFSSTALSG
-----RRVFGSIKAA-----QVTSHENPRRRT----------------------------
------QNVEGDIFVDNTCIDCDTCRWMVPDLFTRVDNMSAVTKQPT-------------
------------------CKEERLNALQALLSCPTGS-----------------------
IRTQTPPADI-------GEAQETFPLVVDKD------------------TLPGVFH----
---C---------GFHSKKSYGATSYLILHREGNILVDSPRYVEKLAGKIEMK---GGVR
---YMFLTHRDDVADHKKWAD---RFKSTRILHSDDVEPSTSDVELKL------EGS--G
PWSIYEDVELIHT---------------------------------P------------G
H-----------------------------------------------------------
------------------------------------------------------------
------------------------------------------------------------
------------------------------------SEGSVCMFHKSLKALFTG------
-----DHVIMTESGLSILEQYN------------------------------------H-
---GSVP--LQLENVEKLINLDFNWLIPGHGRRVHFKDGDEKAKNLEALVQKHREKQLVS
FSK---------------------------------------------------------
------------------------------------------------------------
------------------------------------------------------------
------------------------------------------------------------
------------------------------------------------------------
-------------------------SGKA-------------------------------
---------------------------------
>NP_195080.2 metallo-beta-lactamase family protein [Arabidopsis thaliana]
------------------------------------------------------------
------------------------------------------------------------
-----------------------MASASFSAVSSLSYQFRSKEAIFSSKASCFSSTALSG
-----RRVFGSIKAA-----QVTSHENPRRRT----------------------------
------QNVEGDIFVDNTCIDCDTCRWMVPDLFTRVDNMSAVTKQPT-------------
------------------CKEERLNALQALLSCPTGS-----------------------
IRTQTPPADI-------GEAQETFPLVVDKD------------------TLPGVFH----
---C---------GFHSKKSYGATSYLILHREGNILVDSPRYVEKLAGKIEMK---GGVR
---YMFLTHRDDVADHKKWAD---RFKSTRILHSDDVEPSTSDVELKL------EGS--G
PWSIYEDVELIHT---------------------------------P------------G
H-----------------------------------------------------------
------------------------------------------------------------
------------------------------------------------------------
------------------------------------SEGSVCMFHKSLKALFTG------
-----DHVIMTESGLSILEQYN------------------------------------H-
---GSVP--LQLENVEKLINLDFNWLIPGHGRRVHFKDGDEKAKNLEALVQKHREKQLVS
FSK---------------------------------------------------------
------------------------------------------------------------
------------------------------------------------------------
------------------------------------------------------------
------------------------------------------------------------
-------------------------SGKA-------------------------------
---------------------------------
>NP_001328732.1 metallo-beta-lactamase family protein [Arabidopsis thaliana]
------------------------------------------------------------
------------------------------------------------------------
------------------------------------------------------------
------------------------------------------------------------
--------------------------------------MSAVTKQPT-------------
------------------CKEERLNALQALLSCPTGS-----------------------
IRTQTPPADI-------GEAQETFPLVVDKD------------------TLPGVFH----
---C---------GFHSKKSYGATSYLILHREGNILVDSPRYVEKLAGKIEMK---GGVR
---YMFLTHRDDVADHKKWAD---RFKSTRILHSDDVEPSTSDVELKL------EGS--G
PWSIYEDVELIHT---------------------------------P------------G
H-----------------------------------------------------------
------------------------------------------------------------
------------------------------------------------------------
------------------------------------SEGSVCMFHKSLKALFTG------
-----DHVIMTESGLSILEQYN------------------------------------H-
---GSVP--LQLENVEKLINLDFNWLIPGHGRRVHFKDGDEKAKNLEALVQKHREKQLVS
FSK---------------------------------------------------------
------------------------------------------------------------
------------------------------------------------------------
------------------------------------------------------------
------------------------------------------------------------
-------------------------SGKA-------------------------------
---------------------------------
