# Supplementary material for: Transcription Factor Analysis of Rhodophytes Suggests Trihelix Transcription Factors Across the Florideophyceae
Source: Plants (Basel). 2025 Oct 12;14(20):3143. doi: 10.3390/plants14203143 (PMC12567131; doi:10.3390/plants14203143)
Supplement: Supplementary file 1 [file plants-14-03143-s001.zip › Supplementary_Tables.xlsx]

## Sheet: Table S1
Table S1. Counts of TF predictions for each assembly
Assembly	ID	Assembly Type	Class	Total TFs	Proteins	Rate
Asparagopsis taxiformis Cali	GCA_018397975.1	Genome	Rhodophyta	153	9896	1.54608
Asparagopsis taxiformis Guam	GCA_018397955.1	Genome	Rhodophyta	154	17577	0.876145
Asparagopsis taxiformis SC	GCA_030407315.1	Genome	Rhodophyta	145	10863	1.33481
Chlamydomonas reinhardtii CC-503-cw92 mt+	GCF_000002595.2	Genome	Chlorophyta	230	19528	1.1778
Chlorella vulgaris 211-11P	GCA_023343905.1	Genome	Chlorophyta	196	11141	1.75927
Chloropicon primus CCMP1205	GCA_007859695.1	Genome	Chlorophyta	131	8639	1.51638
Chondrus crispus Stackhouse	GCF_000350225.1	Genome	Rhodophyta	99	9808	1.00938
Cyanidiococcus yangmingshanensis THAL066	GCA_013995675.1	Genome	Rhodophyta	68	5189	1.31046
Cyanidioschyzon merolae 10D	GCF_000091205.1	Genome	Rhodophyta	79	4803	1.64481
Cyanidioschyzon merolae 10D-T	GCA_011170005.1	Genome	Rhodophyta	55	3841	1.43192
Cyanidioschyzon merolae GT	GCA_010725195.1	Genome	Rhodophyta	54	3876	1.39319
Cyanidioschyzon merolae Soos_CM	GCA_006232315.1	Genome	Rhodophyta	60	4406	1.36178
Cyanidioschyzon yangmingshanensis 8.1.23 F7	GCA_026122185.1	Genome	Rhodophyta	79	4832	1.63493
Cyanidium caldarium UTEX2393	GCA_019693505.1	Genome	Rhodophyta	86	3958	2.17281
Cyanophora paradoxa CCMP329	GCA_004431415.1	Genome	Glaucophyta	95	11972	0.793518
Galdieria sulphuraria 074W	GCA_000341285.1	Genome	Rhodophyta	139	7174	1.93755
Galdieria sulphuraria 5572	GCA_006232475.1	Genome	Rhodophyta	124	6472	1.91595
Galdieria sulphuraria Az2	GCA_006232395.1	Genome	Rhodophyta	111	6305	1.76051
Galdieria sulphuraria MS1	GCA_006232515.1	Genome	Rhodophyta	129	7441	1.73364
Galdieria sulphuraria MtSh	GCA_006232405.1	Genome	Rhodophyta	121	6159	1.9646
Galdieria sulphuraria RT22	GCA_006232545.1	Genome	Rhodophyta	140	6982	2.00516
Galdieria sulphuraria SAG21	GCA_006232365.1	Genome	Rhodophyta	103	5956	1.72935
Galdieria sulphuraria UTEX2919	GCA_019693475.1	Genome	Rhodophyta	81	4959	1.63339
Galdieria sulphuraria YNP5578.1	GCA_006232335.1	Genome	Rhodophyta	131	6118	2.14122
Galdieria phlegrea Soos_GS	GCA_006232345.1	Genome	Rhodophyta	103	6125	1.68163
Galdieria sulphuraria 02	GCA_006232505.1	Genome	Rhodophyta	122	5912	2.0636
Gracilaria domingensis SP 400837	GCA_022539475.1	Genome	Rhodophyta	132	11532	1.14464
Gracilaria vermiculophylla HapMaleFtJ-2017	GCA_019155205.2	Genome	Rhodophyta	44	4614	0.953619
Gracilariopsis chorda SKKU-2015	GCA_003194525.1	Genome	Rhodophyta	198	10806	1.83232
Gracilariopsis lemaneiformis 981	GCA_003346895.1	Genome	Rhodophyta	76	10949	0.694127
Kappaphycus alvarezii KP	GCA_002205965.3	Genome	Rhodophyta	144	13681	1.05255
Neoporphyra haitanensis PH40	GCA_008729055.1	Genome	Rhodophyta	42	5689	0.738267
Neoporphyra haitanensis ZD1	GCA_021651115.1	Genome	Rhodophyta	51	5806	0.878402
Neopyropia yezoensis RZ	GCA_009829735.1	Genome	Rhodophyta	46	8236	0.558524
Ostreococcus tauri RCC4221	GCF_000214015.3	Genome	Chlorophyta	111	7662	1.44871
Porphyra umbilicalis 4086291	GCA_002049455.2	Genome	Rhodophyta	158	13567	1.16459
Porphyridium purpureum GCA_000397085.1	GCA_000397085.1	Genome	Rhodophyta	143	7182	1.99109
Porphyridium purpureum CCMP1328	GCA_008690995.1	Genome	Rhodophyta	198	9898	2.0004
Porphyridium purpureum UTEX161	GCA_019702435.1	Genome	Rhodophyta	132	7243	1.82245
Pycnococcus provasolii NIES_2893	GCA_015473125.1	Genome	Chlorophyta	137	11330	1.20918
Raphidocelis subcapitata NIES-35	GCA_003203535.1	Genome	Chlorophyta	196	13383	1.46454
Ulva mutabilis WT	GCA_900538255.1	Genome	Chlorophyta	50	8307	0.601902
Ulva prolifera Qingdaoensis	GCA_023078555.1	Genome	Chlorophyta	43	8718	0.493232
Ahnfeltiopsis flabelliformis CKXF	CKXF	Transcriptome	Rhodophyta	48	4194	1.14449
Betaphycus philippinensis BWVJ	BWVJ	Transcriptome	Rhodophyta	50	4138	1.20831
Ceramium kondoi VZWX	VZWX	Transcriptome	Rhodophyta	34	3837	0.886109
Chondrus crispus UGPM	UGPM	Transcriptome	Rhodophyta	44	4265	1.03165
Chroodactylon ornatum LLXJ	LLXJ	Transcriptome	Rhodophyta	99	6832	1.44906
Compsopogon caeruleus MMETSP0312	MMETSP0312	Transcriptome	Rhodophyta	130	8351	1.5567
Dumontia simplex IEHF	IEHF	Transcriptome	Rhodophyta	54	4238	1.27419
Erythrolobus australicus MMETSP1353	MMETSP1353	Transcriptome	Rhodophyta	184	6556	2.80659
Erythrolobus madagascarensis MMETSP1354	MMETSP1354	Transcriptome	Rhodophyta	126	6383	1.97399
Eucheuma denticulatum JEBK	JEBK	Transcriptome	Rhodophyta	48	4063	1.18139
Glaucosphaera vacuolata RSOF	RSOF	Transcriptome	Rhodophyta	31	4835	0.641158
Gloiopeltis furcata SBLT	SBLT	Transcriptome	Rhodophyta	47	4024	1.16799
Gracilaria blodgettii LJPN	LJPN	Transcriptome	Rhodophyta	30	4076	0.736016
Gracilaria chouae FTRP	FTRP	Transcriptome	Rhodophyta	39	3558	1.09612
Gracilaria sp. PWKQ	PWKQ	Transcriptome	Rhodophyta	35	4058	0.862494
Gracilaria vermiculophylla VNAL	VNAL	Transcriptome	Rhodophyta	36	3353	1.07367
Gracilariopsis lemaneiformis IKWM	IKWM	Transcriptome	Rhodophyta	37	4765	0.776495
Grateloupia catenata PYDB	PYDB	Transcriptome	Rhodophyta	49	4792	1.02254
Grateloupia filicina ZJOJ	ZJOJ	Transcriptome	Rhodophyta	67	7156	0.936277
Grateloupia livida IKIZ	IKIZ	Transcriptome	Rhodophyta	44	3767	1.16804
Grateloupia turuturu URSB	URSB	Transcriptome	Rhodophyta	43	3924	1.09582
Heterosiphonia pulchra YSBD	YSBD	Transcriptome	Rhodophyta	44	4602	0.956106
Kappaphycus alvarezii IHJY	IHJY	Transcriptome	Rhodophyta	64	5480	1.16788
Madagascaria erythrocladioides MMETSP1450	MMETSP1450	Transcriptome	Rhodophyta	136	16988	0.800565
Mazzaella japonica WEJN	WEJN	Transcriptome	Rhodophyta	48	4566	1.05125
Neosiphonia japonica XAXW	XAXW	Transcriptome	Rhodophyta	32	3939	0.812389
Porphyridium aerugineum MMETSP0313	MMETSP0313	Transcriptome	Rhodophyta	239	10866	2.19952
Porphyridium cruentum OBUY	OBUY	Transcriptome	Rhodophyta	45	3569	1.26086
Porphyridium purpureum PVGP	PVGP	Transcriptome	Rhodophyta	47	3117	1.50786
Pyropia yezoensis ZULJ	ZULJ	Transcriptome	Rhodophyta	38	6206	0.612311
Rhodella violacea MMETSP0167	MMETSP0167	Transcriptome	Rhodophyta	166	9433	1.75978
Rhodella violacea MMETSP0314	MMETSP0314	Transcriptome	Rhodophyta	103	5896	1.74695
Rhodella violacea RTLC	RTLC	Transcriptome	Rhodophyta	47	4475	1.05028
Rhodochaete parvula JJZR	JJZR	Transcriptome	Rhodophyta	45	3850	1.16883
Rhodosorus marinus MMETSP0315	MMETSP0315	Transcriptome	Rhodophyta	200	9575	2.08877
Symphyocladia latiuscula UYFR	UYFR	Transcriptome	Rhodophyta	39	4209	0.926586
Timspurckia oligopyrenoides MMETSP1172	MMETSP1172	Transcriptome	Rhodophyta	195	8492	2.29628
Rhodosorus marinus MMETSP0011	MMETSP0011	Transcriptome	Rhodophyta	772	46544	1.65865

## Sheet: Table S2
Table S2. Counts of each TF family for each assembly;
	Florideophyceae									Bangiophyceae				Cyanidiophyceae																		Porphyridiophyceae			MMETSP									1KP
Transcription Factor	Asparagopsis taxiformis Cali	Asparagopsis taxiformis Guam	Asparagopsis taxiformis SC	Chondrus crispus Stackhouse	Gracilaria domingensis	Gracilaria vermiculophylla HapMaleFtJ-2017	Gracilariopsis chorda	Gracilariopsis lemaneiformis 981	Kappaphycus alvarezii KP	Porphyra umbilicalis 4086291	Neoporphyra haitanensis PH40	Neoporphyra haitanensis ZD1	Neopyropia yezoensis RZ	Cyanidiococcus yangmingshanensis THAL066	Cyanidioschyzon yangmingshanensis 8.1.23_F7	Cyanidioschyzon merolae 10D	Cyanidioschyzon merolae 10D-T	Cyanidioschyzon merolae GT	Cyanidioschyzon merolae Soos	Cyanidium caldarium UTEX2393	Galdieria phlegrea Soos	Galdieria sulphuraria 02	Galdieria sulphuraria 5572	Galdieria sulphuraria Az2	Galdieria sulphuraria MS1	Galdieria sulphuraria MtSh	Galdieria sulphuraria RT22	Galdieria sulphuraria SAG21	Galdieria sulphuraria YNP5587.1	Galdieria sulphuraria UTEX2919	Galdieria sulphuraria 074W	Porphyridium purpureum 2013	Porphyridium purpureum CCMP1328	Porphyridium purpureum UTEX161	Compsopogon caeruleus MMETSP0312	Erythrolobus australicus MMETSP1353	Erythrolobus madagascarensis MMETSP1354	Madagascaria erythrocladiodes MMETSP1450	Porphyridium aeruginium MMETSP0313	Rhodella maculata MMETSP0167	Rhodella maculata MMETSP0314	Rhodosorus marinus MMETSP0315	Timspurckia oligopyrenoides MMETSP1172	Ahnfeltiopsis flabelliformis CKXF	Betaphycus philippinensis BWVJ	Ceramium kondoi VZWX	Chondrus crispus UGPM	Chroodactylon ornatum LLXJ	Dumontia simplex IEHF
AP2	0 (0)	0 (0)	0 (0)	0 (0)	0 (0)	0 (0)	0 (0)	0 (0)	0 (0)	0 (0)	0 (0)	0 (0)	0 (0)	0 (0)	0 (0)	0 (0)	0 (0)	0 (0)	0 (0)	0 (0)	0 (0)	0 (0)	0 (0)	0 (0)	0 (0)	0 (0)	0 (0)	0 (0)	0 (0)	0 (0)	0 (0)	0 (0)	0 (0)	0 (0)	0 (0)	0 (0)	0 (0)	0 (0)	0 (0)	0 (0)	0 (0)	0 (0)	0 (0)	0 (0)	0 (0)	0 (0)	0 (0)	0 (0)	0 (0)
ARF	0 (0)	0 (0)	0 (0)	0 (0)	0 (0)	0 (0)	0 (0)	0 (0)	0 (0)	0 (0)	0 (0)	0 (0)	0 (0)	0 (0)	0 (0)	0 (0)	0 (0)	0 (0)	0 (0)	0 (0)	0 (0)	0 (0)	0 (0)	0 (0)	0 (0)	0 (0)	0 (0)	0 (0)	0 (0)	0 (0)	0 (0)	0 (0)	0 (0)	0 (0)	0 (0)	0 (0)	0 (0)	0 (0)	0 (0)	0 (0)	0 (0)	0 (0)	0 (0)	0 (0)	0 (0)	0 (0)	0 (0)	0 (0)	0 (0)
ARR-B	0 (0)	0 (0)	0 (0)	0 (0)	0 (0)	0 (0)	0 (0)	0 (0)	0 (0)	0 (0)	0 (0)	0 (0)	0 (0)	0 (0)	0 (0)	0 (0)	0 (0)	0 (0)	0 (0)	0 (0)	0 (0)	0 (0)	0 (0)	0 (0)	0 (0)	0 (0)	0 (0)	0 (0)	0 (0)	0 (0)	0 (0)	0 (0)	0 (0)	0 (0)	0 (0)	0 (0)	0 (0)	0 (0)	0 (0)	0 (0)	0 (0)	0 (0)	0 (0)	0 (0)	0 (0)	0 (0)	0 (0)	0 (0)	0 (0)
B3	0 (0)	0 (0)	0 (0)	0 (0)	0 (0)	0 (0)	0 (0)	0 (0)	0 (0)	0 (0)	0 (0)	0 (0)	0 (0)	0 (0)	0 (0)	0 (0)	0 (0)	0 (0)	0 (0)	0 (0)	0 (0)	0 (0)	0 (0)	0 (0)	0 (0)	0 (0)	0 (0)	0 (0)	0 (0)	0 (0)	0 (0)	0 (0)	0 (0)	0 (0)	0 (0)	0 (0)	0 (0)	0 (0)	0 (0)	0 (0)	0 (0)	0 (0)	0 (0)	0 (0)	0 (0)	0 (0)	0 (0)	0 (0)	0 (0)
BBR-BPC	0 (0)	0 (0)	0 (0)	0 (0)	0 (0)	0 (0)	0 (0)	0 (0)	0 (0)	0 (0)	0 (0)	0 (0)	0 (0)	0 (0)	0 (0)	0 (0)	0 (0)	0 (0)	0 (0)	0 (0)	0 (0)	0 (0)	0 (0)	0 (0)	0 (0)	0 (0)	0 (0)	0 (0)	0 (0)	0 (0)	0 (0)	0 (0)	0 (0)	0 (0)	0 (0)	0 (0)	0 (0)	0 (0)	0 (0)	0 (0)	0 (0)	0 (0)	0 (0)	0 (0)	0 (0)	0 (0)	0 (0)	0 (0)	0 (0)
BES1	0 (0)	0 (0)	0 (0)	0 (0)	0 (0)	0 (0)	0 (0)	0 (0)	0 (0)	0 (0)	0 (0)	0 (0)	0 (0)	0 (0)	0 (0)	0 (0)	0 (0)	0 (0)	0 (0)	0 (0)	0 (0)	0 (0)	0 (0)	0 (0)	0 (0)	0 (0)	0 (0)	0 (0)	0 (0)	0 (0)	0 (0)	0 (0)	0 (0)	0 (0)	0 (0)	0 (0)	0 (0)	0 (0)	0 (0)	0 (0)	0 (0)	0 (0)	0 (0)	0 (0)	0 (0)	0 (0)	0 (0)	0 (0)	0 (0)
bHLH	13 (8.5)	12 (7.79)	13 (8.97)	6 (6.06)	10 (7.58)	5 (11.36)	14 (7.07)	9 (11.84)	18 (12.5)	6 (3.8)	5 (11.9)	4 (7.84)	5 (10.87)	1 (1.47)	1 (1.27)	1 (1.27)	0 (0)	0 (0)	0 (0)	5 (5.81)	3 (2.91)	4 (3.28)	4 (3.23)	5 (4.5)	4 (3.1)	5 (4.13)	4 (2.86)	4 (3.88)	6 (4.58)	4 (4.94)	3 (2.16)	2 (1.4)	2 (1.01)	2 (1.52)	3 (2.31)	3 (1.63)	5 (3.97)	4 (2.94)	3 (1.26)	1 (0.6)	1 (0.97)	12 (6)	7 (3.59)	0 (0)	0 (0)	0 (0)	0 (0)	0 (0)	0 (0)
bZIP	31 (20.26)	29 (18.83)	29 (20)	10 (10.1)	18 (13.64)	10 (22.73)	28 (14.14)	17 (22.37)	26 (18.06)	17 (10.76)	9 (21.43)	9 (17.65)	10 (21.74)	4 (5.88)	4 (5.06)	4 (5.06)	3 (5.45)	3 (5.56)	4 (6.67)	12 (13.95)	12 (11.65)	14 (11.48)	16 (12.9)	13 (11.71)	21 (16.28)	16 (13.22)	20 (14.29)	13 (12.62)	18 (13.74)	12 (14.81)	20 (14.39)	20 (13.99)	19 (9.6)	16 (12.12)	27 (20.77)	29 (15.76)	21 (16.67)	18 (13.24)	28 (11.72)	21 (12.65)	17 (16.5)	13 (6.5)	23 (11.79)	0 (0)	0 (0)	0 (0)	0 (0)	0 (0)	0 (0)
C2H2	36 (23.53)	34 (22.08)	38 (26.21)	33 (33.33)	55 (41.67)	11 (25)	77 (38.89)	11 (14.47)	28 (19.44)	75 (47.47)	13 (30.95)	20 (39.22)	14 (30.43)	4 (5.88)	7 (8.86)	8 (10.13)	4 (7.27)	4 (7.41)	3 (5)	2 (2.33)	8 (7.77)	6 (4.92)	4 (3.23)	5 (4.5)	5 (3.88)	7 (5.79)	7 (5)	4 (3.88)	7 (5.34)	2 (2.47)	7 (5.04)	45 (31.47)	74 (37.37)	39 (29.55)	33 (25.38)	70 (38.04)	47 (37.3)	71 (52.21)	103 (43.1)	104 (62.65)	66 (64.08)	91 (45.5)	57 (29.23)	16 (33.33)	16 (32)	13 (38.24)	15 (34.09)	31 (31.31)	17 (31.48)
C3H	6 (3.92)	4 (2.6)	4 (2.76)	4 (4.04)	4 (3.03)	2 (4.55)	6 (3.03)	5 (6.58)	4 (2.78)	6 (3.8)	1 (2.38)	2 (3.92)	3 (6.52)	4 (5.88)	6 (7.59)	5 (6.33)	3 (5.45)	3 (5.56)	4 (6.67)	9 (10.47)	10 (9.71)	10 (8.2)	10 (8.06)	11 (9.91)	11 (8.53)	10 (8.26)	11 (7.86)	8 (7.77)	12 (9.16)	6 (7.41)	13 (9.35)	7 (4.9)	9 (4.55)	9 (6.82)	9 (6.92)	5 (2.72)	6 (4.76)	8 (5.88)	12 (5.02)	7 (4.22)	4 (3.88)	7 (3.5)	7 (3.59)	2 (4.17)	1 (2)	1 (2.94)	1 (2.27)	11 (11.11)	0 (0)
CAMTA	0 (0)	0 (0)	0 (0)	0 (0)	0 (0)	0 (0)	0 (0)	0 (0)	0 (0)	0 (0)	0 (0)	0 (0)	0 (0)	0 (0)	0 (0)	0 (0)	0 (0)	0 (0)	0 (0)	0 (0)	0 (0)	0 (0)	0 (0)	0 (0)	0 (0)	0 (0)	0 (0)	0 (0)	0 (0)	0 (0)	0 (0)	0 (0)	0 (0)	0 (0)	0 (0)	0 (0)	0 (0)	0 (0)	0 (0)	0 (0)	0 (0)	0 (0)	0 (0)	0 (0)	0 (0)	0 (0)	0 (0)	0 (0)	0 (0)
CO-like	1 (0.65)	1 (0.65)	1 (0.69)	2 (2.02)	1 (0.76)	0 (0)	2 (1.01)	1 (1.32)	1 (0.69)	0 (0)	0 (0)	0 (0)	0 (0)	0 (0)	0 (0)	0 (0)	0 (0)	0 (0)	0 (0)	2 (2.33)	0 (0)	2 (1.64)	0 (0)	1 (0.9)	1 (0.78)	1 (0.83)	1 (0.71)	0 (0)	1 (0.76)	1 (1.23)	1 (0.72)	0 (0)	0 (0)	0 (0)	0 (0)	0 (0)	0 (0)	0 (0)	0 (0)	0 (0)	0 (0)	0 (0)	0 (0)	0 (0)	0 (0)	0 (0)	0 (0)	0 (0)	0 (0)
CPP	0 (0)	1 (0.65)	3 (2.07)	2 (2.02)	1 (0.76)	0 (0)	2 (1.01)	0 (0)	0 (0)	2 (1.27)	0 (0)	0 (0)	0 (0)	2 (2.94)	2 (2.53)	2 (2.53)	1 (1.82)	1 (1.85)	2 (3.33)	2 (2.33)	3 (2.91)	3 (2.46)	3 (2.42)	2 (1.8)	3 (2.33)	3 (2.48)	3 (2.14)	3 (2.91)	3 (2.29)	2 (2.47)	3 (2.16)	2 (1.4)	2 (1.01)	1 (0.76)	0 (0)	1 (0.54)	0 (0)	0 (0)	2 (0.84)	0 (0)	0 (0)	0 (0)	2 (1.03)	2 (4.17)	3 (6)	2 (5.88)	4 (9.09)	2 (2.02)	2 (3.7)
DBB	0 (0)	1 (0.65)	0 (0)	2 (2.02)	0 (0)	0 (0)	1 (0.51)	0 (0)	0 (0)	0 (0)	0 (0)	0 (0)	0 (0)	0 (0)	0 (0)	0 (0)	0 (0)	0 (0)	0 (0)	0 (0)	0 (0)	0 (0)	0 (0)	0 (0)	0 (0)	0 (0)	0 (0)	0 (0)	0 (0)	0 (0)	0 (0)	0 (0)	0 (0)	0 (0)	0 (0)	0 (0)	0 (0)	0 (0)	0 (0)	1 (0.6)	0 (0)	2 (1)	0 (0)	1 (2.08)	0 (0)	0 (0)	1 (2.27)	0 (0)	0 (0)
Dof	0 (0)	0 (0)	0 (0)	0 (0)	0 (0)	0 (0)	0 (0)	0 (0)	0 (0)	0 (0)	0 (0)	0 (0)	0 (0)	0 (0)	0 (0)	0 (0)	0 (0)	0 (0)	0 (0)	0 (0)	0 (0)	0 (0)	0 (0)	0 (0)	0 (0)	0 (0)	0 (0)	0 (0)	0 (0)	0 (0)	0 (0)	0 (0)	0 (0)	0 (0)	0 (0)	0 (0)	0 (0)	0 (0)	0 (0)	0 (0)	0 (0)	0 (0)	0 (0)	0 (0)	0 (0)	0 (0)	0 (0)	0 (0)	0 (0)
E2F/DP	8 (5.23)	7 (4.55)	7 (4.83)	3 (3.03)	3 (2.27)	2 (4.55)	6 (3.03)	3 (3.95)	6 (4.17)	5 (3.16)	0 (0)	2 (3.92)	1 (2.17)	6 (8.82)	7 (8.86)	6 (7.59)	4 (7.27)	4 (7.41)	7 (11.67)	4 (4.65)	6 (5.83)	8 (6.56)	8 (6.45)	7 (6.31)	7 (5.43)	6 (4.96)	7 (5)	5 (4.85)	8 (6.11)	2 (2.47)	8 (5.76)	3 (2.1)	4 (2.02)	3 (2.27)	4 (3.08)	3 (1.63)	1 (0.79)	5 (3.68)	3 (1.26)	1 (0.6)	0 (0)	6 (3)	6 (3.08)	3 (6.25)	3 (6)	2 (5.88)	3 (6.82)	3 (3.03)	6 (11.11)
EIL	0 (0)	0 (0)	0 (0)	0 (0)	0 (0)	0 (0)	0 (0)	0 (0)	0 (0)	0 (0)	0 (0)	0 (0)	0 (0)	0 (0)	0 (0)	0 (0)	0 (0)	0 (0)	0 (0)	0 (0)	0 (0)	0 (0)	0 (0)	0 (0)	0 (0)	0 (0)	0 (0)	0 (0)	0 (0)	0 (0)	0 (0)	0 (0)	0 (0)	0 (0)	0 (0)	0 (0)	0 (0)	0 (0)	0 (0)	0 (0)	0 (0)	0 (0)	0 (0)	0 (0)	0 (0)	0 (0)	0 (0)	0 (0)	0 (0)
ERF	1 (0.65)	0 (0)	0 (0)	0 (0)	0 (0)	0 (0)	0 (0)	0 (0)	0 (0)	0 (0)	0 (0)	0 (0)	0 (0)	0 (0)	0 (0)	0 (0)	0 (0)	0 (0)	0 (0)	0 (0)	0 (0)	0 (0)	0 (0)	0 (0)	0 (0)	0 (0)	0 (0)	0 (0)	0 (0)	0 (0)	0 (0)	0 (0)	0 (0)	0 (0)	0 (0)	0 (0)	0 (0)	0 (0)	0 (0)	0 (0)	0 (0)	1 (0.5)	0 (0)	0 (0)	0 (0)	0 (0)	0 (0)	0 (0)	0 (0)
FAR1	0 (0)	0 (0)	0 (0)	0 (0)	0 (0)	0 (0)	0 (0)	0 (0)	0 (0)	0 (0)	0 (0)	0 (0)	0 (0)	0 (0)	0 (0)	0 (0)	0 (0)	0 (0)	0 (0)	0 (0)	0 (0)	0 (0)	0 (0)	0 (0)	0 (0)	0 (0)	0 (0)	0 (0)	0 (0)	0 (0)	0 (0)	0 (0)	0 (0)	0 (0)	0 (0)	0 (0)	0 (0)	0 (0)	0 (0)	0 (0)	0 (0)	0 (0)	0 (0)	0 (0)	0 (0)	0 (0)	0 (0)	0 (0)	0 (0)
G2-like	5 (3.27)	3 (1.95)	4 (2.76)	1 (1.01)	3 (2.27)	2 (4.55)	2 (1.01)	2 (2.63)	2 (1.39)	1 (0.63)	0 (0)	0 (0)	0 (0)	1 (1.47)	1 (1.27)	1 (1.27)	1 (1.82)	1 (1.85)	1 (1.67)	1 (1.16)	1 (0.97)	1 (0.82)	1 (0.81)	1 (0.9)	1 (0.78)	1 (0.83)	1 (0.71)	1 (0.97)	1 (0.76)	1 (1.23)	1 (0.72)	2 (1.4)	2 (1.01)	2 (1.52)	1 (0.77)	1 (0.54)	0 (0)	0 (0)	1 (0.42)	0 (0)	1 (0.97)	3 (1.5)	1 (0.51)	2 (4.17)	1 (2)	0 (0)	1 (2.27)	5 (5.05)	2 (3.7)
GATA	0 (0)	2 (1.3)	1 (0.69)	7 (7.07)	3 (2.27)	1 (2.27)	9 (4.55)	1 (1.32)	5 (3.47)	8 (5.06)	0 (0)	0 (0)	0 (0)	6 (8.82)	6 (7.59)	6 (7.59)	3 (5.45)	4 (7.41)	5 (8.33)	7 (8.14)	5 (4.85)	7 (5.74)	8 (6.45)	7 (6.31)	9 (6.98)	8 (6.61)	8 (5.71)	6 (5.83)	9 (6.87)	6 (7.41)	8 (5.76)	1 (0.7)	3 (1.52)	1 (0.76)	1 (0.77)	5 (2.72)	0 (0)	1 (0.74)	2 (0.84)	0 (0)	0 (0)	6 (3)	4 (2.05)	2 (4.17)	0 (0)	0 (0)	0 (0)	1 (1.01)	3 (5.56)
GeBP	0 (0)	0 (0)	0 (0)	0 (0)	0 (0)	0 (0)	0 (0)	0 (0)	0 (0)	0 (0)	0 (0)	0 (0)	0 (0)	0 (0)	0 (0)	0 (0)	0 (0)	0 (0)	0 (0)	0 (0)	0 (0)	0 (0)	0 (0)	0 (0)	0 (0)	0 (0)	0 (0)	0 (0)	0 (0)	0 (0)	0 (0)	0 (0)	0 (0)	0 (0)	0 (0)	0 (0)	0 (0)	0 (0)	0 (0)	0 (0)	0 (0)	0 (0)	0 (0)	0 (0)	0 (0)	0 (0)	0 (0)	0 (0)	0 (0)
GRAS	0 (0)	0 (0)	0 (0)	0 (0)	0 (0)	0 (0)	0 (0)	0 (0)	0 (0)	0 (0)	0 (0)	0 (0)	0 (0)	0 (0)	0 (0)	0 (0)	0 (0)	0 (0)	0 (0)	0 (0)	0 (0)	0 (0)	0 (0)	0 (0)	0 (0)	0 (0)	0 (0)	0 (0)	0 (0)	0 (0)	0 (0)	0 (0)	0 (0)	0 (0)	0 (0)	0 (0)	0 (0)	0 (0)	0 (0)	0 (0)	0 (0)	0 (0)	0 (0)	0 (0)	0 (0)	0 (0)	0 (0)	0 (0)	0 (0)
GRF	0 (0)	0 (0)	0 (0)	0 (0)	0 (0)	0 (0)	0 (0)	0 (0)	0 (0)	0 (0)	0 (0)	0 (0)	0 (0)	0 (0)	0 (0)	0 (0)	0 (0)	0 (0)	0 (0)	0 (0)	0 (0)	0 (0)	0 (0)	0 (0)	0 (0)	0 (0)	0 (0)	0 (0)	0 (0)	0 (0)	0 (0)	0 (0)	0 (0)	0 (0)	0 (0)	0 (0)	0 (0)	0 (0)	0 (0)	0 (0)	0 (0)	0 (0)	0 (0)	0 (0)	0 (0)	0 (0)	0 (0)	0 (0)	0 (0)
HB-other	12 (7.84)	5 (3.25)	6 (4.14)	2 (2.02)	4 (3.03)	1 (2.27)	6 (3.03)	3 (3.95)	7 (4.86)	4 (2.53)	1 (2.38)	1 (1.96)	1 (2.17)	6 (8.82)	6 (7.59)	6 (7.59)	3 (5.45)	3 (5.56)	4 (6.67)	1 (1.16)	2 (1.94)	3 (2.46)	3 (2.42)	3 (2.7)	3 (2.33)	4 (3.31)	3 (2.14)	2 (1.94)	3 (2.29)	2 (2.47)	2 (1.44)	10 (6.99)	11 (5.56)	10 (7.58)	4 (3.08)	5 (2.72)	2 (1.59)	2 (1.47)	7 (2.93)	2 (1.2)	1 (0.97)	0 (0)	6 (3.08)	2 (4.17)	0 (0)	1 (2.94)	2 (4.55)	1 (1.01)	1 (1.85)
HB-PHD	0 (0)	0 (0)	0 (0)	0 (0)	0 (0)	0 (0)	0 (0)	0 (0)	0 (0)	0 (0)	0 (0)	0 (0)	0 (0)	0 (0)	0 (0)	0 (0)	0 (0)	0 (0)	0 (0)	0 (0)	0 (0)	0 (0)	0 (0)	0 (0)	0 (0)	0 (0)	0 (0)	0 (0)	0 (0)	0 (0)	0 (0)	0 (0)	0 (0)	0 (0)	0 (0)	0 (0)	0 (0)	0 (0)	0 (0)	0 (0)	0 (0)	0 (0)	0 (0)	0 (0)	0 (0)	0 (0)	0 (0)	0 (0)	0 (0)
HD-ZIP	0 (0)	0 (0)	0 (0)	0 (0)	0 (0)	0 (0)	0 (0)	0 (0)	0 (0)	0 (0)	0 (0)	0 (0)	0 (0)	0 (0)	0 (0)	0 (0)	0 (0)	0 (0)	0 (0)	0 (0)	0 (0)	0 (0)	0 (0)	0 (0)	0 (0)	0 (0)	0 (0)	0 (0)	0 (0)	0 (0)	0 (0)	0 (0)	0 (0)	0 (0)	0 (0)	0 (0)	0 (0)	0 (0)	0 (0)	0 (0)	0 (0)	0 (0)	0 (0)	0 (0)	0 (0)	0 (0)	0 (0)	0 (0)	0 (0)
HRT-like	0 (0)	0 (0)	0 (0)	0 (0)	0 (0)	0 (0)	0 (0)	0 (0)	0 (0)	0 (0)	0 (0)	0 (0)	0 (0)	0 (0)	0 (0)	0 (0)	0 (0)	0 (0)	0 (0)	0 (0)	0 (0)	0 (0)	0 (0)	0 (0)	0 (0)	0 (0)	0 (0)	0 (0)	0 (0)	0 (0)	0 (0)	0 (0)	0 (0)	0 (0)	0 (0)	0 (0)	0 (0)	0 (0)	0 (0)	0 (0)	0 (0)	0 (0)	0 (0)	0 (0)	0 (0)	0 (0)	0 (0)	0 (0)	0 (0)
HSF	1 (0.65)	6 (3.9)	0 (0)	1 (1.01)	1 (0.76)	1 (2.27)	1 (0.51)	1 (1.32)	1 (0.69)	1 (0.63)	0 (0)	0 (0)	0 (0)	3 (4.41)	3 (3.8)	3 (3.8)	3 (5.45)	3 (5.56)	3 (5)	5 (5.81)	6 (5.83)	6 (4.92)	6 (4.84)	6 (5.41)	6 (4.65)	6 (4.96)	7 (5)	6 (5.83)	6 (4.58)	3 (3.7)	6 (4.32)	1 (0.7)	1 (0.51)	1 (0.76)	1 (0.77)	2 (1.09)	0 (0)	0 (0)	0 (0)	0 (0)	0 (0)	3 (1.5)	0 (0)	2 (4.17)	2 (4)	1 (2.94)	1 (2.27)	4 (4.04)	2 (3.7)
LBD	0 (0)	0 (0)	0 (0)	0 (0)	0 (0)	0 (0)	0 (0)	0 (0)	0 (0)	0 (0)	0 (0)	0 (0)	0 (0)	0 (0)	0 (0)	0 (0)	0 (0)	0 (0)	0 (0)	0 (0)	0 (0)	0 (0)	0 (0)	0 (0)	0 (0)	0 (0)	0 (0)	0 (0)	0 (0)	0 (0)	0 (0)	0 (0)	0 (0)	0 (0)	0 (0)	0 (0)	0 (0)	0 (0)	0 (0)	0 (0)	0 (0)	0 (0)	0 (0)	0 (0)	0 (0)	0 (0)	0 (0)	0 (0)	0 (0)
LFY	0 (0)	0 (0)	0 (0)	0 (0)	0 (0)	0 (0)	0 (0)	0 (0)	0 (0)	0 (0)	0 (0)	0 (0)	0 (0)	0 (0)	0 (0)	0 (0)	0 (0)	0 (0)	0 (0)	0 (0)	0 (0)	0 (0)	0 (0)	0 (0)	0 (0)	0 (0)	0 (0)	0 (0)	0 (0)	0 (0)	0 (0)	0 (0)	0 (0)	0 (0)	0 (0)	0 (0)	0 (0)	0 (0)	0 (0)	0 (0)	0 (0)	0 (0)	0 (0)	0 (0)	0 (0)	0 (0)	0 (0)	0 (0)	0 (0)
LSD	0 (0)	0 (0)	0 (0)	0 (0)	0 (0)	0 (0)	0 (0)	0 (0)	0 (0)	0 (0)	0 (0)	0 (0)	0 (0)	0 (0)	0 (0)	0 (0)	0 (0)	0 (0)	0 (0)	0 (0)	2 (1.94)	3 (2.46)	1 (0.81)	2 (1.8)	3 (2.33)	3 (2.48)	2 (1.43)	1 (0.97)	2 (1.53)	0 (0)	4 (2.88)	0 (0)	0 (0)	0 (0)	0 (0)	0 (0)	0 (0)	0 (0)	0 (0)	0 (0)	0 (0)	0 (0)	0 (0)	0 (0)	0 (0)	0 (0)	0 (0)	1 (1.01)	0 (0)
MIKC_MADS	0 (0)	0 (0)	0 (0)	0 (0)	0 (0)	0 (0)	0 (0)	0 (0)	0 (0)	0 (0)	0 (0)	0 (0)	0 (0)	0 (0)	0 (0)	0 (0)	0 (0)	0 (0)	0 (0)	0 (0)	0 (0)	0 (0)	0 (0)	0 (0)	0 (0)	0 (0)	0 (0)	0 (0)	0 (0)	0 (0)	0 (0)	0 (0)	0 (0)	0 (0)	0 (0)	0 (0)	0 (0)	0 (0)	0 (0)	0 (0)	0 (0)	0 (0)	0 (0)	0 (0)	0 (0)	0 (0)	0 (0)	0 (0)	0 (0)
M-type_MADS	0 (0)	0 (0)	1 (0.69)	0 (0)	0 (0)	0 (0)	4 (2.02)	0 (0)	0 (0)	5 (3.16)	1 (2.38)	2 (3.92)	0 (0)	1 (1.47)	1 (1.27)	1 (1.27)	1 (1.82)	1 (1.85)	1 (1.67)	0 (0)	1 (0.97)	1 (0.82)	1 (0.81)	1 (0.9)	1 (0.78)	1 (0.83)	2 (1.43)	1 (0.97)	1 (0.76)	0 (0)	1 (0.72)	2 (1.4)	2 (1.01)	2 (1.52)	2 (1.54)	3 (1.63)	2 (1.59)	1 (0.74)	2 (0.84)	0 (0)	0 (0)	2 (1)	3 (1.54)	1 (2.08)	1 (2)	1 (2.94)	0 (0)	0 (0)	0 (0)
MYB	9 (5.88)	9 (5.84)	7 (4.83)	8 (8.08)	5 (3.79)	3 (6.82)	10 (5.05)	5 (6.58)	9 (6.25)	6 (3.8)	2 (4.76)	2 (3.92)	2 (4.35)	9 (13.24)	9 (11.39)	8 (10.13)	6 (10.91)	6 (11.11)	8 (13.33)	7 (8.14)	12 (11.65)	11 (9.02)	12 (9.68)	10 (9.01)	10 (7.75)	11 (9.09)	13 (9.29)	6 (5.83)	10 (7.63)	8 (9.88)	15 (10.79)	12 (8.39)	22 (11.11)	12 (9.09)	13 (10)	28 (15.22)	15 (11.9)	3 (2.21)	24 (10.04)	2 (1.2)	1 (0.97)	6 (3)	35 (17.95)	5 (10.42)	6 (12)	4 (11.76)	4 (9.09)	13 (13.13)	8 (14.81)
MYB_related	23 (15.03)	29 (18.83)	23 (15.86)	14 (14.14)	18 (13.64)	4 (9.09)	22 (11.11)	12 (15.79)	29 (20.14)	13 (8.23)	6 (14.29)	6 (11.76)	5 (10.87)	17 (25)	18 (22.78)	21 (26.58)	18 (32.73)	17 (31.48)	12 (20)	21 (24.42)	17 (16.5)	23 (18.85)	26 (20.97)	20 (18.02)	25 (19.38)	21 (17.36)	27 (19.29)	26 (25.24)	26 (19.85)	20 (24.69)	26 (18.71)	27 (18.88)	35 (17.68)	25 (18.94)	21 (16.15)	22 (11.96)	18 (14.29)	14 (10.29)	44 (18.41)	19 (11.45)	9 (8.74)	36 (18)	34 (17.44)	6 (12.5)	9 (18)	4 (11.76)	7 (15.91)	21 (21.21)	9 (16.67)
NAC	0 (0)	0 (0)	0 (0)	0 (0)	0 (0)	0 (0)	0 (0)	0 (0)	0 (0)	0 (0)	0 (0)	0 (0)	0 (0)	0 (0)	0 (0)	0 (0)	0 (0)	0 (0)	0 (0)	0 (0)	0 (0)	0 (0)	0 (0)	0 (0)	0 (0)	0 (0)	0 (0)	0 (0)	0 (0)	0 (0)	0 (0)	0 (0)	0 (0)	0 (0)	0 (0)	0 (0)	0 (0)	0 (0)	0 (0)	0 (0)	0 (0)	0 (0)	0 (0)	0 (0)	0 (0)	0 (0)	0 (0)	0 (0)	0 (0)
NF-X1	0 (0)	0 (0)	0 (0)	1 (1.01)	1 (0.76)	0 (0)	0 (0)	0 (0)	0 (0)	0 (0)	0 (0)	0 (0)	0 (0)	0 (0)	0 (0)	0 (0)	0 (0)	0 (0)	0 (0)	1 (1.16)	1 (0.97)	1 (0.82)	1 (0.81)	1 (0.9)	1 (0.78)	0 (0)	0 (0)	1 (0.97)	1 (0.76)	1 (1.23)	1 (0.72)	0 (0)	0 (0)	0 (0)	0 (0)	0 (0)	0 (0)	0 (0)	1 (0.42)	1 (0.6)	0 (0)	0 (0)	0 (0)	2 (4.17)	1 (2)	1 (2.94)	1 (2.27)	0 (0)	1 (1.85)
NF-YA	0 (0)	0 (0)	0 (0)	0 (0)	1 (0.76)	0 (0)	1 (0.51)	1 (1.32)	0 (0)	1 (0.63)	0 (0)	0 (0)	0 (0)	1 (1.47)	1 (1.27)	0 (0)	0 (0)	0 (0)	1 (1.67)	0 (0)	1 (0.97)	1 (0.82)	1 (0.81)	1 (0.9)	1 (0.78)	1 (0.83)	1 (0.71)	1 (0.97)	1 (0.76)	1 (1.23)	1 (0.72)	1 (0.7)	1 (0.51)	0 (0)	1 (0.77)	0 (0)	1 (0.79)	0 (0)	0 (0)	1 (0.6)	0 (0)	1 (0.5)	1 (0.51)	0 (0)	0 (0)	0 (0)	0 (0)	0 (0)	0 (0)
NF-YB	2 (1.31)	2 (1.3)	2 (1.38)	0 (0)	1 (0.76)	1 (2.27)	2 (1.01)	2 (2.63)	2 (1.39)	3 (1.9)	1 (2.38)	1 (1.96)	1 (2.17)	1 (1.47)	2 (2.53)	3 (3.8)	2 (3.64)	2 (3.7)	2 (3.33)	1 (1.16)	1 (0.97)	3 (2.46)	2 (1.61)	2 (1.8)	3 (2.33)	3 (2.48)	5 (3.57)	2 (1.94)	2 (1.53)	1 (1.23)	4 (2.88)	2 (1.4)	2 (1.01)	2 (1.52)	3 (2.31)	2 (1.09)	4 (3.17)	5 (3.68)	1 (0.42)	3 (1.81)	1 (0.97)	3 (1.5)	2 (1.03)	1 (2.08)	3 (6)	3 (8.82)	2 (4.55)	1 (1.01)	2 (3.7)
NF-YC	1 (0.65)	2 (1.3)	2 (1.38)	2 (2.02)	2 (1.52)	0 (0)	2 (1.01)	1 (1.32)	3 (2.08)	2 (1.27)	1 (2.38)	1 (1.96)	1 (2.17)	2 (2.94)	4 (5.06)	3 (3.8)	2 (3.64)	2 (3.7)	3 (5)	1 (1.16)	2 (1.94)	4 (3.28)	4 (3.23)	4 (3.6)	3 (2.33)	2 (1.65)	4 (2.86)	3 (2.91)	3 (2.29)	1 (1.23)	5 (3.6)	3 (2.1)	3 (1.52)	3 (2.27)	3 (2.31)	2 (1.09)	1 (0.79)	2 (1.47)	2 (0.84)	1 (0.6)	1 (0.97)	2 (1)	2 (1.03)	0 (0)	3 (6)	1 (2.94)	1 (2.27)	2 (2.02)	1 (1.85)
Nin-like	3 (1.96)	4 (2.6)	3 (2.07)	1 (1.01)	1 (0.76)	1 (2.27)	3 (1.52)	2 (2.63)	2 (1.39)	2 (1.27)	2 (4.76)	1 (1.96)	3 (6.52)	0 (0)	1 (1.27)	1 (1.27)	1 (1.82)	0 (0)	0 (0)	5 (5.81)	8 (7.77)	9 (7.38)	11 (8.87)	7 (6.31)	10 (7.75)	9 (7.44)	13 (9.29)	8 (7.77)	9 (6.87)	8 (9.88)	10 (7.19)	3 (2.1)	5 (2.53)	4 (3.03)	4 (3.08)	2 (1.09)	2 (1.59)	1 (0.74)	3 (1.26)	2 (1.2)	1 (0.97)	6 (3)	5 (2.56)	0 (0)	0 (0)	0 (0)	0 (0)	3 (3.03)	0 (0)
NZZ/SPL	0 (0)	0 (0)	0 (0)	0 (0)	0 (0)	0 (0)	0 (0)	0 (0)	0 (0)	0 (0)	0 (0)	0 (0)	0 (0)	0 (0)	0 (0)	0 (0)	0 (0)	0 (0)	0 (0)	0 (0)	0 (0)	0 (0)	0 (0)	0 (0)	0 (0)	0 (0)	0 (0)	0 (0)	0 (0)	0 (0)	0 (0)	0 (0)	0 (0)	0 (0)	0 (0)	0 (0)	0 (0)	0 (0)	0 (0)	0 (0)	0 (0)	0 (0)	0 (0)	0 (0)	0 (0)	0 (0)	0 (0)	0 (0)	0 (0)
RAV	0 (0)	0 (0)	0 (0)	0 (0)	0 (0)	0 (0)	0 (0)	0 (0)	0 (0)	0 (0)	0 (0)	0 (0)	0 (0)	0 (0)	0 (0)	0 (0)	0 (0)	0 (0)	0 (0)	0 (0)	0 (0)	0 (0)	0 (0)	0 (0)	0 (0)	0 (0)	0 (0)	0 (0)	0 (0)	0 (0)	0 (0)	0 (0)	0 (0)	0 (0)	0 (0)	0 (0)	0 (0)	0 (0)	0 (0)	0 (0)	0 (0)	0 (0)	0 (0)	0 (0)	0 (0)	0 (0)	0 (0)	0 (0)	0 (0)
S1Fa-like	0 (0)	0 (0)	0 (0)	0 (0)	0 (0)	0 (0)	0 (0)	0 (0)	0 (0)	0 (0)	0 (0)	0 (0)	0 (0)	0 (0)	0 (0)	0 (0)	0 (0)	0 (0)	0 (0)	0 (0)	0 (0)	0 (0)	0 (0)	0 (0)	0 (0)	0 (0)	0 (0)	0 (0)	0 (0)	0 (0)	0 (0)	0 (0)	0 (0)	0 (0)	0 (0)	0 (0)	0 (0)	0 (0)	0 (0)	0 (0)	0 (0)	0 (0)	0 (0)	0 (0)	0 (0)	0 (0)	0 (0)	0 (0)	0 (0)
SAP	0 (0)	0 (0)	0 (0)	0 (0)	0 (0)	0 (0)	0 (0)	0 (0)	0 (0)	0 (0)	0 (0)	0 (0)	0 (0)	0 (0)	0 (0)	0 (0)	0 (0)	0 (0)	0 (0)	0 (0)	0 (0)	0 (0)	0 (0)	0 (0)	0 (0)	0 (0)	0 (0)	0 (0)	0 (0)	0 (0)	0 (0)	0 (0)	0 (0)	0 (0)	0 (0)	0 (0)	0 (0)	0 (0)	0 (0)	0 (0)	0 (0)	0 (0)	0 (0)	0 (0)	0 (0)	0 (0)	0 (0)	0 (0)	0 (0)
SBP	0 (0)	0 (0)	0 (0)	0 (0)	0 (0)	0 (0)	0 (0)	0 (0)	0 (0)	0 (0)	0 (0)	0 (0)	0 (0)	0 (0)	0 (0)	0 (0)	0 (0)	0 (0)	0 (0)	0 (0)	0 (0)	0 (0)	0 (0)	0 (0)	0 (0)	0 (0)	0 (0)	0 (0)	0 (0)	0 (0)	0 (0)	0 (0)	0 (0)	0 (0)	0 (0)	0 (0)	0 (0)	0 (0)	0 (0)	0 (0)	0 (0)	0 (0)	0 (0)	0 (0)	0 (0)	0 (0)	0 (0)	0 (0)	0 (0)
SRS	0 (0)	0 (0)	0 (0)	0 (0)	0 (0)	0 (0)	0 (0)	0 (0)	0 (0)	0 (0)	0 (0)	0 (0)	0 (0)	0 (0)	0 (0)	0 (0)	0 (0)	0 (0)	0 (0)	0 (0)	0 (0)	0 (0)	0 (0)	0 (0)	0 (0)	0 (0)	0 (0)	0 (0)	0 (0)	0 (0)	0 (0)	0 (0)	0 (0)	0 (0)	0 (0)	0 (0)	0 (0)	0 (0)	0 (0)	0 (0)	0 (0)	0 (0)	0 (0)	0 (0)	0 (0)	0 (0)	0 (0)	0 (0)	0 (0)
STAT	0 (0)	0 (0)	0 (0)	0 (0)	0 (0)	0 (0)	0 (0)	0 (0)	0 (0)	0 (0)	0 (0)	0 (0)	0 (0)	0 (0)	0 (0)	0 (0)	0 (0)	0 (0)	0 (0)	0 (0)	0 (0)	0 (0)	0 (0)	0 (0)	0 (0)	0 (0)	0 (0)	0 (0)	0 (0)	0 (0)	0 (0)	0 (0)	0 (0)	0 (0)	0 (0)	0 (0)	0 (0)	0 (0)	0 (0)	0 (0)	0 (0)	0 (0)	0 (0)	0 (0)	0 (0)	0 (0)	0 (0)	0 (0)	0 (0)
TALE	0 (0)	0 (0)	0 (0)	0 (0)	0 (0)	0 (0)	0 (0)	0 (0)	0 (0)	0 (0)	0 (0)	0 (0)	0 (0)	0 (0)	0 (0)	0 (0)	0 (0)	0 (0)	0 (0)	0 (0)	0 (0)	0 (0)	0 (0)	0 (0)	0 (0)	0 (0)	0 (0)	0 (0)	0 (0)	0 (0)	0 (0)	0 (0)	0 (0)	0 (0)	0 (0)	0 (0)	0 (0)	0 (0)	0 (0)	0 (0)	0 (0)	0 (0)	0 (0)	0 (0)	0 (0)	0 (0)	0 (0)	0 (0)	0 (0)
TCP	0 (0)	0 (0)	0 (0)	0 (0)	0 (0)	0 (0)	0 (0)	0 (0)	0 (0)	0 (0)	0 (0)	0 (0)	0 (0)	0 (0)	0 (0)	0 (0)	0 (0)	0 (0)	0 (0)	0 (0)	0 (0)	0 (0)	0 (0)	0 (0)	0 (0)	0 (0)	0 (0)	0 (0)	0 (0)	0 (0)	0 (0)	0 (0)	0 (0)	0 (0)	0 (0)	0 (0)	0 (0)	0 (0)	0 (0)	0 (0)	0 (0)	0 (0)	0 (0)	0 (0)	0 (0)	0 (0)	0 (0)	0 (0)	0 (0)
Trihelix	1 (0.65)	2 (1.3)	1 (0.69)	0 (0)	0 (0)	0 (0)	0 (0)	0 (0)	1 (0.69)	0 (0)	0 (0)	0 (0)	0 (0)	0 (0)	0 (0)	0 (0)	0 (0)	0 (0)	0 (0)	0 (0)	0 (0)	0 (0)	0 (0)	0 (0)	0 (0)	0 (0)	0 (0)	0 (0)	0 (0)	0 (0)	0 (0)	0 (0)	0 (0)	0 (0)	0 (0)	0 (0)	0 (0)	0 (0)	0 (0)	0 (0)	0 (0)	0 (0)	0 (0)	1 (2.08)	1 (2)	0 (0)	1 (2.27)	0 (0)	0 (0)
VOZ	0 (0)	0 (0)	0 (0)	0 (0)	0 (0)	0 (0)	0 (0)	0 (0)	0 (0)	0 (0)	0 (0)	0 (0)	0 (0)	0 (0)	0 (0)	0 (0)	0 (0)	0 (0)	0 (0)	0 (0)	0 (0)	0 (0)	0 (0)	0 (0)	0 (0)	0 (0)	0 (0)	0 (0)	0 (0)	0 (0)	0 (0)	0 (0)	0 (0)	0 (0)	0 (0)	0 (0)	0 (0)	0 (0)	0 (0)	0 (0)	0 (0)	0 (0)	0 (0)	0 (0)	0 (0)	0 (0)	0 (0)	0 (0)	0 (0)
Whirly	0 (0)	0 (0)	0 (0)	0 (0)	0 (0)	0 (0)	0 (0)	0 (0)	0 (0)	0 (0)	0 (0)	0 (0)	0 (0)	0 (0)	0 (0)	0 (0)	0 (0)	0 (0)	0 (0)	0 (0)	0 (0)	0 (0)	0 (0)	0 (0)	0 (0)	0 (0)	0 (0)	0 (0)	0 (0)	0 (0)	0 (0)	0 (0)	0 (0)	0 (0)	0 (0)	0 (0)	0 (0)	0 (0)	0 (0)	0 (0)	0 (0)	0 (0)	0 (0)	0 (0)	0 (0)	0 (0)	0 (0)	0 (0)	0 (0)
WOX	0 (0)	0 (0)	0 (0)	0 (0)	0 (0)	0 (0)	0 (0)	0 (0)	0 (0)	0 (0)	0 (0)	0 (0)	0 (0)	0 (0)	0 (0)	0 (0)	0 (0)	0 (0)	0 (0)	0 (0)	0 (0)	0 (0)	0 (0)	0 (0)	0 (0)	0 (0)	0 (0)	0 (0)	0 (0)	0 (0)	0 (0)	0 (0)	0 (0)	0 (0)	0 (0)	0 (0)	0 (0)	0 (0)	0 (0)	0 (0)	0 (0)	0 (0)	0 (0)	0 (0)	0 (0)	0 (0)	0 (0)	0 (0)	0 (0)
WRKY	0 (0)	0 (0)	0 (0)	0 (0)	0 (0)	0 (0)	0 (0)	0 (0)	0 (0)	0 (0)	0 (0)	0 (0)	0 (0)	0 (0)	0 (0)	0 (0)	0 (0)	0 (0)	0 (0)	0 (0)	0 (0)	0 (0)	0 (0)	0 (0)	0 (0)	0 (0)	0 (0)	0 (0)	0 (0)	0 (0)	0 (0)	0 (0)	0 (0)	0 (0)	0 (0)	0 (0)	0 (0)	0 (0)	0 (0)	0 (0)	0 (0)	0 (0)	0 (0)	0 (0)	0 (0)	0 (0)	0 (0)	0 (0)	0 (0)
YABBY	0 (0)	1 (0.65)	0 (0)	0 (0)	0 (0)	0 (0)	0 (0)	0 (0)	0 (0)	1 (0.63)	0 (0)	0 (0)	0 (0)	0 (0)	0 (0)	0 (0)	0 (0)	0 (0)	0 (0)	0 (0)	2 (1.94)	2 (1.64)	2 (1.61)	2 (1.8)	1 (0.78)	3 (2.48)	1 (0.71)	2 (1.94)	2 (1.53)	0 (0)	0 (0)	0 (0)	1 (0.51)	0 (0)	0 (0)	1 (0.54)	1 (0.79)	1 (0.74)	1 (0.42)	0 (0)	0 (0)	0 (0)	0 (0)	0 (0)	0 (0)	0 (0)	0 (0)	0 (0)	0 (0)
ZF-HD	0 (0)	0 (0)	0 (0)	0 (0)	0 (0)	0 (0)	0 (0)	0 (0)	0 (0)	0 (0)	0 (0)	0 (0)	0 (0)	0 (0)	0 (0)	0 (0)	0 (0)	0 (0)	0 (0)	0 (0)	0 (0)	0 (0)	0 (0)	0 (0)	0 (0)	0 (0)	0 (0)	0 (0)	0 (0)	0 (0)	0 (0)	0 (0)	0 (0)	0 (0)	0 (0)	0 (0)	0 (0)	0 (0)	0 (0)	0 (0)	0 (0)	0 (0)	0 (0)	0 (0)	0 (0)	0 (0)	0 (0)	0 (0)	0 (0)
Total	153	154	145	99	132	44	198	76	144	158	42	51	46	68	79	79	55	54	60	86	103	122	124	111	129	121	140	103	131	81	139	143	198	132	130	184	126	136	239	166	103	200	195	48	50	34	44	99	54
Total unique	16	19	17	17	18	13	19	16	16	18	11	12	11	16	17	16	15	14	15	17	20	21	20	21	21	20	20	20	21	18	20	17	18	16	16	17	14	14	17	14	11	17	16	15	13	12	14	14	12
[truncated: 32 more columns]

## Sheet: Table S3
Table S3. NCBI BLASTp results of each putative TTF
Query	Description	Scientific Name	Max Score	Total Score	Query Cover	E value	Per. ident	Acc. Len	Accession		Query	Description	Scientific Name	Max Score	Total Score	Query Cover	E value	Per. ident	Acc. Len	Accession			Query	Description	Scientific Name	Max Score	Total Score	Query Cover	E value	Per. ident	Acc. Len	Accession		Query	Description	Scientific Name	Max Score	Total Score	Query Cover	E value	Per. ident	Acc. Len	Accession		Query	Description	Scientific Name	Max Score	Total Score
A_taxiformis_SC_g544.t1 trihelix transcription factor GT-2-like	trihelix transcription factor DF1 [Vitis vinifera]	Vitis vinifera	66.2	66.2	0.3	3e-07	29.45	510	XP_002276933.1		A_taxiformis_Cali_g514.t1 trihelix transcription factor GT-2-like	unnamed protein product [Lasius platythorax]	Lasius platythorax	72.8	72.8	0.32	5e-10	29.25	251	CAL1685159.1			K_alvarezii_kp_g64.t1 trihelix transcription factor GT-3b-like	trihelix transcription factor DF1-like [Mangifera indica]	Mangifera indica	82.4	82.4	0.28	1e-12	38.24	571	XP_044475665.1		A_taxiformis_Guam_g944.t1 trihelix transcription factor GT-2-like	unnamed protein product [Lasius platythorax]	Lasius platythorax	71.6	71.6	0.32	1e-09	29.25	251	CAL1685159.1		scaffold-IHJY-2001380-Kappaphycus_alvarezii conserved hypothetical protein [Ricinus communis]	trihelix transcription factor DF1-like [Mangifera indica]	Mangifera indica	80.5	80.5
A_taxiformis_SC_g544.t1 trihelix transcription factor GT-2-like	Trihelix transcription factor GT-2 [Vitis vinifera]	Vitis vinifera	66.2	66.2	0.3	3e-07	29.45	511	RVW24800.1		A_taxiformis_Cali_g514.t1 trihelix transcription factor GT-2-like	hypothetical protein BVRB_8g184380 [Beta vulgaris subsp. vulgaris]	Beta vulgaris subsp. vulgaris	72.4	72.4	0.21	3e-09	36.08	400	KMT04365.1			K_alvarezii_kp_g64.t1 trihelix transcription factor GT-3b-like	trihelix transcription factor GT-2-like [Camellia sinensis]	Camellia sinensis	81.3	81.3	0.3	2e-12	33.62	619	XP_028117969.1		A_taxiformis_Guam_g944.t1 trihelix transcription factor GT-2-like	PREDICTED: trihelix transcription factor GT-2-like [Fragaria vesca subsp. vesca]	Fragaria vesca subsp. vesca	72.4	72.4	0.22	4e-09	29.41	562	XP_011467225.1		scaffold-IHJY-2001380-Kappaphycus_alvarezii conserved hypothetical protein [Ricinus communis]	trihelix transcription factor GT-3b-like [Ananas comosus]	Ananas comosus	77.8	77.8
A_taxiformis_SC_g544.t1 trihelix transcription factor GT-2-like	trihelix transcription factor GT-2-like [Vitis riparia]	Vitis riparia	66.2	66.2	0.3	3e-07	29.45	511	XP_034683811.1		A_taxiformis_Cali_g514.t1 trihelix transcription factor GT-2-like	PREDICTED: trihelix transcription factor GT-2-like [Fragaria vesca subsp. vesca]	Fragaria vesca subsp. vesca	72.4	72.4	0.22	3e-09	29.41	562	XP_011467225.1			K_alvarezii_kp_g64.t1 trihelix transcription factor GT-3b-like	Trihelix transcription factor GT-2 [Camellia lanceoleosa]	Camellia lanceoleosa	81.3	81.3	0.3	2e-12	33.62	611	KAI8002364.1		A_taxiformis_Guam_g944.t1 trihelix transcription factor GT-2-like	hypothetical protein [Adiantum nelumboides]	Adiantum nelumboides	71.2	71.2	0.22	4e-09	33.01	326	MCO5596712.1		scaffold-IHJY-2001380-Kappaphycus_alvarezii conserved hypothetical protein [Ricinus communis]	Trihelix transcription factor GT-3b [Ananas comosus]	Ananas comosus	77.8	77.8
A_taxiformis_SC_g544.t1 trihelix transcription factor GT-2-like	unnamed protein product [Cuscuta epithymum]	Cuscuta epithymum	66.6	66.6	0.25	3e-07	31.09	645	CAH9113163.1		A_taxiformis_Cali_g514.t1 trihelix transcription factor GT-2-like	hypothetical protein CY35_02G080200 [Sphagnum magellanicum]	Sphagnum magellanicum	70.9	70.9	0.21	5e-09	33.33	316	KAH9571179.1			K_alvarezii_kp_g64.t1 trihelix transcription factor GT-3b-like	unnamed protein product [Camellia sinensis]	Camellia sinensis	80.9	80.9	0.3	3e-12	33.62	629	CAL5348575.1		A_taxiformis_Guam_g944.t1 trihelix transcription factor GT-2-like	hypothetical protein CY35_02G080200 [Sphagnum magellanicum]	Sphagnum magellanicum	70.9	70.9	0.21	4e-09	33.33	316	KAH9571179.1		scaffold-IHJY-2001380-Kappaphycus_alvarezii conserved hypothetical protein [Ricinus communis]	hypothetical protein SAY86_001128 [Trapa natans]	Trapa natans	77.8	77.8
A_taxiformis_SC_g544.t1 trihelix transcription factor GT-2-like	Trihelix transcription factor GT-2 [Pisum sativum]	Pisum sativum	66.6	66.6	0.21	3e-07	34.34	560	KAI5400176.1		A_taxiformis_Cali_g514.t1 trihelix transcription factor GT-2-like	hypothetical protein O6H91_17G044300 [Diphasiastrum complanatum]	Diphasiastrum complanatum	72	72	0.5	5e-09	26.12	718	KAJ7525291.1			K_alvarezii_kp_g64.t1 trihelix transcription factor GT-3b-like	unnamed protein product [Camellia sinensis]	Camellia sinensis	80.9	80.9	0.3	3e-12	33.62	611	CAL5417594.1		A_taxiformis_Guam_g944.t1 trihelix transcription factor GT-2-like	hypothetical protein BVRB_8g184380 [Beta vulgaris subsp. vulgaris]	Beta vulgaris subsp. vulgaris	71.2	71.2	0.19	5e-09	38.2	400	KMT04365.1		scaffold-IHJY-2001380-Kappaphycus_alvarezii conserved hypothetical protein [Ricinus communis]	hypothetical protein SAY87_014541 [Trapa incisa]	Trapa incisa	77.8	77.8
A_taxiformis_SC_g544.t1 trihelix transcription factor GT-2-like	unnamed protein product [Vicia faba]	Vicia faba	66.6	66.6	0.21	3e-07	34.34	571	CAI8604351.1		A_taxiformis_Cali_g514.t1 trihelix transcription factor GT-2-like	trihelix transcription factor GTL1-like [Vitis riparia]	Vitis riparia	72	72	0.29	6e-09	27.86	661	XP_034684270.1			K_alvarezii_kp_g64.t1 trihelix transcription factor GT-3b-like	hypothetical protein CsSME_00035180 [Camellia sinensis var. sinensis]	Camellia sinensis var. sinensis	80.9	80.9	0.3	3e-12	33.62	617	GMP79810.1		A_taxiformis_Guam_g944.t1 trihelix transcription factor GT-2-like	hypothetical protein Cgig2_005379 [Carnegiea gigantea]	Carnegiea gigantea	70.5	70.5	0.19	8e-09	38.2	373	KAJ8437628.1		scaffold-IHJY-2001380-Kappaphycus_alvarezii conserved hypothetical protein [Ricinus communis]	hypothetical protein L6164_007176 [Bauhinia variegata]	Bauhinia variegata	78.2	78.2
A_taxiformis_SC_g544.t1 trihelix transcription factor GT-2-like	hypothetical protein SAY87_007537 [Trapa incisa]	Trapa incisa	66.2	66.2	0.21	3e-07	34.02	565	KAK4765895.1		A_taxiformis_Cali_g514.t1 trihelix transcription factor GT-2-like	trihelix transcription factor GT-2 [Beta vulgaris subsp. vulgaris]	Beta vulgaris subsp. vulgaris	71.2	71.2	0.21	6e-09	36.08	400	XP_010686620.2			K_alvarezii_kp_g64.t1 trihelix transcription factor GT-3b-like	hypothetical protein HYC85_020104 [Camellia sinensis]	Camellia sinensis	80.5	80.5	0.3	3e-12	33.62	605	KAF5942462.1		A_taxiformis_Guam_g944.t1 trihelix transcription factor GT-2-like	trihelix transcription factor GTL1-like isoform X1 [Salvia splendens]	Salvia splendens	71.2	71.2	0.21	8e-09	33.33	489	XP_042003288.1		scaffold-IHJY-2001380-Kappaphycus_alvarezii conserved hypothetical protein [Ricinus communis]	Myb/SANT-like DNA-binding domain 4 [Dillenia turbinata]	Dillenia turbinata	77.4	77.4
A_taxiformis_SC_g544.t1 trihelix transcription factor GT-2-like	hypothetical protein L1887_20938 [Cichorium endivia]	Cichorium endivia	66.6	66.6	0.19	3e-07	35.56	631	KAI3513602.1		A_taxiformis_Cali_g514.t1 trihelix transcription factor GT-2-like	Trihelix transcription factor GT-2 like [Actinidia chinensis var. chinensis]	Actinidia chinensis var. chinensis	71.2	71.2	0.27	9e-09	30.95	548	PSS00065.1			K_alvarezii_kp_g64.t1 trihelix transcription factor GT-3b-like	unnamed protein product [Camellia sinensis]	Camellia sinensis	80.5	80.5	0.3	3e-12	33.62	627	CAL5414710.1		A_taxiformis_Guam_g944.t1 trihelix transcription factor GT-2-like	trihelix transcription factor GT-2-like protein [Trifolium pratense]	Trifolium pratense	68.2	68.2	0.19	9e-09	34.44	208	PNX99269.1		scaffold-IHJY-2001380-Kappaphycus_alvarezii conserved hypothetical protein [Ricinus communis]	trihelix transcription factor GT-3b-like [Actinidia eriantha]	Actinidia eriantha	76.6	76.6
A_taxiformis_SC_g544.t1 trihelix transcription factor GT-2-like	hypothetical protein IW144_006694 [Coemansia sp. RSA 522]	Coemansia sp. RSA 522	61.6	61.6	0.19	3e-07	34.78	122	KAJ2184459.1		A_taxiformis_Cali_g514.t1 trihelix transcription factor GT-2-like	hypothetical protein Cgig2_005379 [Carnegiea gigantea]	Carnegiea gigantea	69.7	69.7	0.19	2e-08	38.2	373	KAJ8437628.1			K_alvarezii_kp_g64.t1 trihelix transcription factor GT-3b-like	hypothetical protein L6164_007176 [Bauhinia variegata]	Bauhinia variegata	80.5	80.5	0.28	4e-12	38.24	641	KAI4352976.1		A_taxiformis_Guam_g944.t1 trihelix transcription factor GT-2-like	hypothetical protein O6H91_17G044300 [Diphasiastrum complanatum]	Diphasiastrum complanatum	70.9	70.9	0.37	1e-08	28.73	718	KAJ7525291.1		scaffold-IHJY-2001380-Kappaphycus_alvarezii conserved hypothetical protein [Ricinus communis]	Trihelix transcription factor GT-3b like [Actinidia chinensis var. chinensis]	Actinidia chinensis var. chinensis	76.6	76.6
A_taxiformis_SC_g544.t1 trihelix transcription factor GT-2-like	trihelix transcription factor GT-1-like isoform X1 [Diospyros lotus]	Diospyros lotus	65.9	65.9	0.19	3e-07	35.56	385	XP_052191410.1		A_taxiformis_Cali_g514.t1 trihelix transcription factor GT-2-like	trihelix transcription factor GT-2-like protein [Trifolium pratense]	Trifolium pratense	67	67	0.19	2e-08	34.44	208	PNX99269.1			K_alvarezii_kp_g64.t1 trihelix transcription factor GT-3b-like	hypothetical protein CsSME_00035180 [Camellia sinensis var. sinensis]	Camellia sinensis var. sinensis	80.1	80.1	0.3	4e-12	33.62	458	GMP79811.1		A_taxiformis_Guam_g944.t1 trihelix transcription factor GT-2-like	trihelix transcription factor GT-2 [Beta vulgaris subsp. vulgaris]	Beta vulgaris subsp. vulgaris	70.1	70.1	0.19	1e-08	38.2	400	XP_010686620.2		scaffold-IHJY-2001380-Kappaphycus_alvarezii conserved hypothetical protein [Ricinus communis]	Trihelix transcription factor GT-3b [Apostasia shenzhenica]	Apostasia shenzhenica	76.6	76.6
A_taxiformis_SC_g544.t1 trihelix transcription factor GT-2-like	unnamed protein product [Thlaspi arvense]	Thlaspi arvense	64.3	64.3	0.19	3e-07	33.71	250	CAH2045443.1		A_taxiformis_Cali_g514.t1 trihelix transcription factor GT-2-like	hypothetical protein BDL97_02G081200 [Sphagnum fallax]	Sphagnum fallax	68.9	68.9	0.21	2e-08	32.99	339	KAH8970286.1			K_alvarezii_kp_g64.t1 trihelix transcription factor GT-3b-like	hypothetical protein TEA_027220 [Camellia sinensis var. sinensis]	Camellia sinensis var. sinensis	80.5	80.5	0.3	4e-12	33.62	613	THF97528.1		A_taxiformis_Guam_g944.t1 trihelix transcription factor GT-2-like	trihelix transcription factor GTL1-like isoform X2 [Salvia splendens]	Salvia splendens	70.5	70.5	0.21	1e-08	33.33	430	XP_042003289.1		scaffold-IHJY-2001380-Kappaphycus_alvarezii conserved hypothetical protein [Ricinus communis]	trihelix transcription factor GT-3b-like isoform X2 [Impatiens glandulifera]	Impatiens glandulifera	76.3	76.3
A_taxiformis_SC_g544.t1 trihelix transcription factor GT-2-like	unnamed protein product [Musa acuminata subsp. malaccensis]	Musa acuminata subsp. malaccensis	65.1	65.1	0.19	3e-07	34.09	304	CAG1855650.1		A_taxiformis_Cali_g514.t1 trihelix transcription factor GT-2-like	hypothetical protein BDE02_16G105100 [Populus trichocarpa]	Populus trichocarpa	68.2	68.2	0.22	2e-08	33.02	280	KAI5561288.1			K_alvarezii_kp_g64.t1 trihelix transcription factor GT-3b-like	predicted protein [Hordeum vulgare subsp. vulgare]	Hordeum vulgare subsp. vulgare	80.1	80.1	0.31	6e-12	32.79	840	BAJ85645.1		A_taxiformis_Guam_g944.t1 trihelix transcription factor GT-2-like	hypothetical protein L1987_21612 [Smallanthus sonchifolius]	Smallanthus sonchifolius	63.9	63.9	0.13	2e-08	38.71	84	KAI3805727.1		scaffold-IHJY-2001380-Kappaphycus_alvarezii conserved hypothetical protein [Ricinus communis]	trihelix transcription factor GT-3b-like isoform X1 [Impatiens glandulifera]	Impatiens glandulifera	76.3	76.3
A_taxiformis_SC_g544.t1 trihelix transcription factor GT-2-like	hypothetical protein K7432_000702 [Basidiobolus ranarum]	Basidiobolus ranarum	65.1	65.1	0.15	3e-07	42.86	310	KAK9768559.1		A_taxiformis_Cali_g514.t1 trihelix transcription factor GT-2-like	trihelix transcription factor GTL1-like isoform X1 [Salvia splendens]	Salvia splendens	69.7	69.7	0.21	3e-08	32	489	XP_042003288.1			K_alvarezii_kp_g64.t1 trihelix transcription factor GT-3b-like	trihelix transcription factor GTL1-like [Hordeum vulgare subsp. vulgare]	Hordeum vulgare subsp. vulgare	79.7	79.7	0.31	7e-12	32.79	828	XP_044971424.1		A_taxiformis_Guam_g944.t1 trihelix transcription factor GT-2-like	trihelix transcription factor GTL1-like [Vitis riparia]	Vitis riparia	70.5	70.5	0.29	2e-08	27.14	661	XP_034684270.1		scaffold-IHJY-2001380-Kappaphycus_alvarezii conserved hypothetical protein [Ricinus communis]	trihelix transcription factor DF1 [Manihot esculenta]	Manihot esculenta	76.6	76.6
A_taxiformis_SC_g544.t1 trihelix transcription factor GT-2-like	hypothetical protein PVL29_005316 [Vitis rotundifolia]	Vitis rotundifolia	66.6	66.6	0.3	2e-07	29.45	510	KAJ9703979.1		A_taxiformis_Cali_g514.t1 trihelix transcription factor GT-2-like	hypothetical protein CY35_02G080200 [Sphagnum magellanicum]	Sphagnum magellanicum	68.6	68.6	0.21	3e-08	32.99	339	KAH9571181.1			K_alvarezii_kp_g64.t1 trihelix transcription factor GT-3b-like	hypothetical protein [Gossypium aridum]	Gossypium aridum	76.3	76.3	0.25	8e-12	35.16	216	MBA0691997.1		A_taxiformis_Guam_g944.t1 trihelix transcription factor GT-2-like	hypothetical protein I3760_09G210200 [Carya illinoinensis]	Carya illinoinensis	68.6	68.6	0.19	2e-08	35.96	276	KAG2690874.1		scaffold-IHJY-2001380-Kappaphycus_alvarezii conserved hypothetical protein [Ricinus communis]	Myb/SANT-like DNA-binding domain 4 [Dillenia turbinata]	Dillenia turbinata	75.1	75.1
A_taxiformis_SC_g544.t1 trihelix transcription factor GT-2-like	hypothetical protein GIB67_000432 [Kingdonia uniflora]	Kingdonia uniflora	64.3	64.3	0.28	2e-07	32.59	197	KAF6156892.1		A_taxiformis_Cali_g514.t1 trihelix transcription factor GT-2-like	hypothetical protein BDL97_02G023200 [Sphagnum fallax]	Sphagnum fallax	69.7	69.7	0.32	3e-08	25.4	773	KAH8969228.1			K_alvarezii_kp_g64.t1 trihelix transcription factor GT-3b-like	Myb/SANT-like DNA-binding domain 4 [Dillenia turbinata]	Dillenia turbinata	77	77	0.25	9e-12	43.18	263	KAK6947291.1		A_taxiformis_Guam_g944.t1 trihelix transcription factor GT-2-like	unnamed protein product [Ilex paraguariensis]	Ilex paraguariensis	68.2	68.2	0.19	2e-08	33.71	264	CAK9133840.1		scaffold-IHJY-2001380-Kappaphycus_alvarezii conserved hypothetical protein [Ricinus communis]	unnamed protein product [Camellia sinensis]	Camellia sinensis	75.9	75.9
A_taxiformis_SC_g544.t1 trihelix transcription factor GT-2-like	trihelix transcription factor GT-4-like [Salvia miltiorrhiza]	Salvia miltiorrhiza	66.2	66.2	0.22	2e-07	33.33	390	XP_057811101.1		A_taxiformis_Cali_g514.t1 trihelix transcription factor GT-2-like	trihelix transcription factor DF1-like [Mangifera indica]	Mangifera indica	69.3	69.3	0.26	3e-08	28.47	571	XP_044475665.1			K_alvarezii_kp_g64.t1 trihelix transcription factor GT-3b-like	hypothetical protein SAY87_014541 [Trapa incisa]	Trapa incisa	77.8	77.8	0.25	1e-11	46.59	310	KAK4747955.1		A_taxiformis_Guam_g944.t1 trihelix transcription factor GT-2-like	trihelix transcription factor GT-3b-like [Carya illinoinensis]	Carya illinoinensis	68.6	68.6	0.19	2e-08	35.96	276	XP_042940407.1		scaffold-IHJY-2001380-Kappaphycus_alvarezii conserved hypothetical protein [Ricinus communis]	unnamed protein product [Camellia sinensis]	Camellia sinensis	75.9	75.9
A_taxiformis_SC_g544.t1 trihelix transcription factor GT-2-like	trihelix transcription factor DF1-like [Pisum sativum]	Pisum sativum	67	67	0.21	2e-07	34.34	569	XP_050886912.1		A_taxiformis_Cali_g514.t1 trihelix transcription factor GT-2-like	hypothetical protein K493DRAFT_311576 [Basidiobolus meristosporus CBS 931.73]	Basidiobolus meristosporus CBS 931.73	67.8	67.8	0.15	4e-08	42.86	310	ORY03894.1			K_alvarezii_kp_g64.t1 trihelix transcription factor GT-3b-like	unnamed protein product [Camellia sinensis]	Camellia sinensis	77.8	77.8	0.25	1e-11	40.91	330	CAL5358703.1		A_taxiformis_Guam_g944.t1 trihelix transcription factor GT-2-like	Trihelix transcription factor GT-3a [Camellia lanceoleosa]	Camellia lanceoleosa	68.6	68.6	0.2	2e-08	35.79	293	KAI7989650.1		scaffold-IHJY-2001380-Kappaphycus_alvarezii conserved hypothetical protein [Ricinus communis]	unnamed protein product [Camellia sinensis]	Camellia sinensis	75.9	75.9
A_taxiformis_SC_g544.t1 trihelix transcription factor GT-2-like	trihelix transcription factor GT-1-like isoform X2 [Phalaenopsis equestris]	Phalaenopsis equestris	66.2	66.2	0.19	2e-07	34.44	320	XP_020593209.1		A_taxiformis_Cali_g514.t1 trihelix transcription factor GT-2-like	trihelix transcription factor GTL1-like isoform X2 [Salvia splendens]	Salvia splendens	68.9	68.9	0.21	4e-08	32	430	XP_042003289.1			K_alvarezii_kp_g64.t1 trihelix transcription factor GT-3b-like	hypothetical protein SAY86_001128 [Trapa natans]	Trapa natans	77.8	77.8	0.25	1e-11	46.59	305	KAK4802925.1		A_taxiformis_Guam_g944.t1 trihelix transcription factor GT-2-like	unnamed protein product [Camellia sinensis]	Camellia sinensis	68.9	68.9	0.2	2e-08	34.38	321	CAL5439691.1		scaffold-IHJY-2001380-Kappaphycus_alvarezii conserved hypothetical protein [Ricinus communis]	hypothetical protein [Gossypium laxum]	Gossypium laxum	74.3	74.3
A_taxiformis_SC_g544.t1 trihelix transcription factor GT-2-like	hypothetical protein B296_00055913 [Ensete ventricosum]	Ensete ventricosum	65.9	65.9	0.19	2e-07	35.23	290	RRT33202.1		A_taxiformis_Cali_g514.t1 trihelix transcription factor GT-2-like	hypothetical protein Patl1_08072 [Pistacia atlantica]	Pistacia atlantica	69.3	69.3	0.26	4e-08	29.17	615	KAJ0086213.1			K_alvarezii_kp_g64.t1 trihelix transcription factor GT-3b-like	trihelix transcription factor GTL1 [Arachis duranensis]	Arachis duranensis	77.8	77.8	0.32	1e-11	35.65	310	XP_015958899.1		A_taxiformis_Guam_g944.t1 trihelix transcription factor GT-2-like	Trihelix transcription factor GT-3a [Camellia lanceoleosa]	Camellia lanceoleosa	68.9	68.9	0.2	2e-08	35.42	325	KAI7987726.1		scaffold-IHJY-2001380-Kappaphycus_alvarezii conserved hypothetical protein [Ricinus communis]	hypothetical protein [Gossypium aridum]	Gossypium aridum	74.3	74.3
A_taxiformis_SC_g544.t1 trihelix transcription factor GT-2-like	hypothetical protein RJ639_003619 [Escallonia herrerae]	Escallonia herrerae	65.5	65.5	0.19	2e-07	33.71	271	KAK3019011.1		A_taxiformis_Cali_g514.t1 trihelix transcription factor GT-2-like	trihelix transcription factor GT-3b-like [Tripterygium wilfordii]	Tripterygium wilfordii	67.8	67.8	0.2	4e-08	35.79	308	XP_038698400.1			K_alvarezii_kp_g64.t1 trihelix transcription factor GT-3b-like	hypothetical protein [Gossypium laxum]	Gossypium laxum	75.9	75.9	0.25	1e-11	35.16	215	MBA0720978.1		A_taxiformis_Guam_g944.t1 trihelix transcription factor GT-2-like	unnamed protein product [Camellia sinensis]	Camellia sinensis	68.6	68.6	0.2	2e-08	34.38	325	CAL5434751.1		scaffold-IHJY-2001380-Kappaphycus_alvarezii conserved hypothetical protein [Ricinus communis]	hypothetical protein H6P81_006332 [Aristolochia fimbriata]	Aristolochia fimbriata	75.1	75.1
A_taxiformis_SC_g544.t1 trihelix transcription factor GT-2-like	hypothetical protein O6H91_Y470400 [Diphasiastrum complanatum]	Diphasiastrum complanatum	65.9	65.9	0.19	2e-07	35.56	311	KAJ7217589.1		A_taxiformis_Cali_g514.t1 trihelix transcription factor GT-2-like	trihelix transcription factor GT-1-like [Phalaenopsis equestris]	Phalaenopsis equestris	65.9	65.9	0.19	5e-08	34.07	191	XP_020594430.1			K_alvarezii_kp_g64.t1 trihelix transcription factor GT-3b-like	trihelix transcription factor GT-3b-like [Actinidia eriantha]	Actinidia eriantha	77.8	77.8	0.25	1e-11	42.22	321	XP_057511790.1		A_taxiformis_Guam_g944.t1 trihelix transcription factor GT-2-like	hypothetical protein Patl1_08072 [Pistacia atlantica]	Pistacia atlantica	69.7	69.7	0.21	3e-08	34.02	615	KAJ0086213.1		scaffold-IHJY-2001380-Kappaphycus_alvarezii conserved hypothetical protein [Ricinus communis]	hypothetical protein LWI28_028087 [Acer negundo]	Acer negundo	75.9	75.9
A_taxiformis_SC_g544.t1 trihelix transcription factor GT-2-like	hypothetical protein L6452_02514 [Arctium lappa]	Arctium lappa	65.5	65.5	0.19	2e-07	34.83	268	KAI3771351.1		A_taxiformis_Cali_g514.t1 trihelix transcription factor GT-2-like	trihelix transcription factor GT-1-like [Iris pallida]	Iris pallida	68.2	68.2	0.19	5e-08	34.83	377	KAJ6807412.1			K_alvarezii_kp_g64.t1 trihelix transcription factor GT-3b-like	Myb/SANT-like DNA-binding domain 4 [Dillenia turbinata]	Dillenia turbinata	77.8	77.8	0.25	1e-11	44.32	325	KAK6934849.1		A_taxiformis_Guam_g944.t1 trihelix transcription factor GT-2-like	hypothetical protein L1987_17142 [Smallanthus sonchifolius]	Smallanthus sonchifolius	66.6	66.6	0.2	3e-08	35.16	211	KAI3812434.1		scaffold-IHJY-2001380-Kappaphycus_alvarezii conserved hypothetical protein [Ricinus communis]	trihelix transcription factor GT-3b-like [Asparagus officinalis]	Asparagus officinalis	75.5	75.5
A_taxiformis_SC_g544.t1 trihelix transcription factor GT-2-like	trihelix transcription factor GT-3b-like [Rhododendron vialii]	Rhododendron vialii	65.5	65.5	0.19	2e-07	33.71	267	XP_058209600.1		A_taxiformis_Cali_g514.t1 trihelix transcription factor GT-2-like	trihelix transcription factor DF1 [Vitis vinifera]	Vitis vinifera	68.9	68.9	0.26	5e-08	29.13	660	XP_002279929.1			K_alvarezii_kp_g64.t1 trihelix transcription factor GT-3b-like	Trihelix transcription factor GT-3b like [Actinidia chinensis var. chinensis]	Actinidia chinensis var. chinensis	77.4	77.4	0.25	2e-11	42.22	321	PSS11762.1		A_taxiformis_Guam_g944.t1 trihelix transcription factor GT-2-like	trihelix transcription factor GT-3b-like [Tripterygium wilfordii]	Tripterygium wilfordii	68.2	68.2	0.2	3e-08	35.79	308	XP_038698400.1		scaffold-IHJY-2001380-Kappaphycus_alvarezii conserved hypothetical protein [Ricinus communis]	DNA repair helicase UVH6-like [Hibiscus syriacus]	Hibiscus syriacus	73.6	73.6
A_taxiformis_SC_g544.t1 trihelix transcription factor GT-2-like	hypothetical protein CY35_13G100400 [Sphagnum magellanicum]	Sphagnum magellanicum	65.5	65.5	0.19	2e-07	34.07	287	KAH9544116.1		A_taxiformis_Cali_g514.t1 trihelix transcription factor GT-2-like	hypothetical protein H0E87_026605 [Populus deltoides]	Populus deltoides	67	67	0.23	6e-08	30.7	279	KAH8484901.1			K_alvarezii_kp_g64.t1 trihelix transcription factor GT-3b-like	trihelix transcription factor GT-2-like [Dorcoceras hygrometricum]	Dorcoceras hygrometricum	78.6	78.6	0.37	2e-11	29.22	519	KZV26019.1		A_taxiformis_Guam_g944.t1 trihelix transcription factor GT-2-like	trihelix transcription factor DF1-like [Mangifera indica]	Mangifera indica	69.7	69.7	0.21	3e-08	32.99	571	XP_044475665.1		scaffold-IHJY-2001380-Kappaphycus_alvarezii conserved hypothetical protein [Ricinus communis]	trihelix transcription factor DF1-like [Prosopis cineraria]	Prosopis cineraria	75.9	75.9
A_taxiformis_SC_g544.t1 trihelix transcription factor GT-2-like	trihelix transcription factor GT-1-like isoform X2 [Diospyros lotus]	Diospyros lotus	66.2	66.2	0.19	2e-07	35.56	341	XP_052191411.1		A_taxiformis_Cali_g514.t1 trihelix transcription factor GT-2-like	hypothetical protein E3N88_11643 [Mikania micrantha]	Mikania micrantha	66.6	66.6	0.21	6e-08	36.27	256	KAD6120372.1			K_alvarezii_kp_g64.t1 trihelix transcription factor GT-3b-like	trihelix transcription factor GT-3b [Cryptomeria japonica]	Cryptomeria japonica	76.6	76.6	0.25	2e-11	41.49	282	XP_057814386.1		A_taxiformis_Guam_g944.t1 trihelix transcription factor GT-2-like	trihelix transcription factor GT-1-like [Phalaenopsis equestris]	Phalaenopsis equestris	66.2	66.2	0.2	3e-08	34.07	191	XP_020594430.1		scaffold-IHJY-2001380-Kappaphycus_alvarezii conserved hypothetical protein [Ricinus communis]	trihelix transcription factor GT-3b-like [Camellia sinensis]	Camellia sinensis	74.7	74.7
A_taxiformis_SC_g544.t1 trihelix transcription factor GT-2-like	hypothetical protein SLEP1_g21892 [Rubroshorea leprosula]	Rubroshorea leprosula	65.5	65.5	0.19	2e-07	36.67	292	GKV10547.1		A_taxiformis_Cali_g514.t1 trihelix transcription factor GT-2-like	trihelix transcription factor GT-3b [Populus nigra]	Populus nigra	67	67	0.23	6e-08	30.7	279	XP_061955043.1			K_alvarezii_kp_g64.t1 trihelix transcription factor GT-3b-like	trihelix transcription factor DF1-like [Prosopis cineraria]	Prosopis cineraria	78.6	78.6	0.28	2e-11	37.25	666	XP_054776108.1		A_taxiformis_Guam_g944.t1 trihelix transcription factor GT-2-like	trihelix transcription factor GT-1-like [Iris pallida]	Iris pallida	68.9	68.9	0.19	3e-08	34.83	377	KAJ6807412.1		scaffold-IHJY-2001380-Kappaphycus_alvarezii conserved hypothetical protein [Ricinus communis]	hypothetical protein E3N88_11643 [Mikania micrantha]	Mikania micrantha	73.9	73.9
A_taxiformis_SC_g544.t1 trihelix transcription factor GT-2-like	trihelix protein [Chrysanthemum x morifolium]	Chrysanthemum x morifolium	67	67	0.19	2e-07	35.23	597	ALF46672.1		A_taxiformis_Cali_g514.t1 trihelix transcription factor GT-2-like	Trihelix transcription factor GT-2 [Vitis vinifera]	Vitis vinifera	68.9	68.9	0.26	6e-08	29.13	660	RVX17445.1			K_alvarezii_kp_g64.t1 trihelix transcription factor GT-3b-like	trihelix transcription factor GT-3b-like [Ananas comosus]	Ananas comosus	76.3	76.3	0.25	2e-11	44.32	273	XP_020083943.1		A_taxiformis_Guam_g944.t1 trihelix transcription factor GT-2-like	trihelix transcription factor GT-3b [Cynara cardunculus var. scolymus]	Cynara cardunculus var. scolymus	67.8	67.8	0.19	3e-08	34.41	278	XP_024968667.1		scaffold-IHJY-2001380-Kappaphycus_alvarezii conserved hypothetical protein [Ricinus communis]	trihelix transcription factor GT-3b [Cynara cardunculus var. scolymus]	Cynara cardunculus var. scolymus	73.9	73.9
A_taxiformis_SC_g544.t1 trihelix transcription factor GT-2-like	TPA: hypothetical protein HUJ06_004964 [Nelumbo nucifera]	Nelumbo nucifera	63.9	63.9	0.19	2e-07	34.07	199	DAD34324.1		A_taxiformis_Cali_g514.t1 trihelix transcription factor GT-2-like	hypothetical protein L1987_17142 [Smallanthus sonchifolius]	Smallanthus sonchifolius	65.9	65.9	0.19	6e-08	35.16	211	KAI3812434.1			K_alvarezii_kp_g64.t1 trihelix transcription factor GT-3b-like	unnamed protein product [Camellia sinensis]	Camellia sinensis	77	77	0.25	2e-11	42.05	325	CAL5434751.1		A_taxiformis_Guam_g944.t1 trihelix transcription factor GT-2-like	hypothetical protein BDL97_02G081200 [Sphagnum fallax]	Sphagnum fallax	68.2	68.2	0.21	4e-08	32.99	339	KAH8970286.1		scaffold-IHJY-2001380-Kappaphycus_alvarezii conserved hypothetical protein [Ricinus communis]	unnamed protein product [Camellia sinensis]	Camellia sinensis	75.1	75.1
A_taxiformis_SC_g544.t1 trihelix transcription factor GT-2-like	Trihelix transcription factor GT-3b [Apostasia shenzhenica]	Apostasia shenzhenica	65.5	65.5	0.19	2e-07	34.44	308	PKA62570.1		A_taxiformis_Cali_g514.t1 trihelix transcription factor GT-2-like	unnamed protein product [Camellia sinensis]	Camellia sinensis	67.4	67.4	0.19	7e-08	35.16	321	CAL5439691.1			K_alvarezii_kp_g64.t1 trihelix transcription factor GT-3b-like	unnamed protein product [Camellia sinensis]	Camellia sinensis	77	77	0.25	2e-11	42.05	321	CAL5439691.1		A_taxiformis_Guam_g944.t1 trihelix transcription factor GT-2-like	hypothetical protein OSB04_021227 [Centaurea solstitialis]	Centaurea solstitialis	67.4	67.4	0.19	4e-08	34.41	277	KAJ9548684.1		scaffold-IHJY-2001380-Kappaphycus_alvarezii conserved hypothetical protein [Ricinus communis]	hypothetical protein CsSME_00035180 [Camellia sinensis var. sinensis]	Camellia sinensis var. sinensis	75.1	75.1
A_taxiformis_SC_g544.t1 trihelix transcription factor GT-2-like	trihelix protein [Artemisia annua]	Artemisia annua	66.2	66.2	0.19	2e-07	35.23	384	PWA81132.1		A_taxiformis_Cali_g514.t1 trihelix transcription factor GT-2-like	unnamed protein product [Camellia sinensis]	Camellia sinensis	67.4	67.4	0.19	7e-08	35.16	325	CAL5434751.1			K_alvarezii_kp_g64.t1 trihelix transcription factor GT-3b-like	trihelix transcription factor GTL1 [Arachis hypogaea]	Arachis hypogaea	77	77	0.32	2e-11	35.65	366	XP_025694081.1		A_taxiformis_Guam_g944.t1 trihelix transcription factor GT-2-like	Trihelix transcription factor GT-2 like [Actinidia chinensis var. chinensis]	Actinidia chinensis var. chinensis	69.3	69.3	0.27	4e-08	31.45	548	PSS00065.1		scaffold-IHJY-2001380-Kappaphycus_alvarezii conserved hypothetical protein [Ricinus communis]	Trihelix transcription factor GT-2 [Camellia lanceoleosa]	Camellia lanceoleosa	75.1	75.1
A_taxiformis_SC_g544.t1 trihelix transcription factor GT-2-like	hypothetical protein RJ639_004527 [Escallonia herrerae]	Escallonia herrerae	65.1	65.1	0.19	2e-07	33.71	271	KAK3018037.1		A_taxiformis_Cali_g514.t1 trihelix transcription factor GT-2-like	trihelix transcription factor GT-3b [Populus trichocarpa]	Populus trichocarpa	66.6	66.6	0.23	7e-08	30.7	279	XP_002322985.1			K_alvarezii_kp_g64.t1 trihelix transcription factor GT-3b-like	hypothetical protein M8C21_021520 [Ambrosia artemisiifolia]	Ambrosia artemisiifolia	77.8	77.8	0.28	2e-11	35.29	546	KAI7754467.1		A_taxiformis_Guam_g944.t1 trihelix transcription factor GT-2-like	hypothetical protein Mapa_012038 [Marchantia paleacea]	Marchantia paleacea	68.2	68.2	0.29	4e-08	33.12	353	KAG6546489.1		scaffold-IHJY-2001380-Kappaphycus_alvarezii conserved hypothetical protein [Ricinus communis]	hypothetical protein TEA_027220 [Camellia sinensis var. sinensis]	Camellia sinensis var. sinensis	75.1	75.1
A_taxiformis_SC_g544.t1 trihelix transcription factor GT-2-like	hypothetical protein Nepgr_023417 [Nepenthes gracilis]	Nepenthes gracilis	66.6	66.6	0.19	2e-07	36.78	660	GMH21575.1		A_taxiformis_Cali_g514.t1 trihelix transcription factor GT-2-like	hypothetical protein POTOM_052965 [Populus tomentosa]	Populus tomentosa	66.6	66.6	0.23	8e-08	30.7	280	KAG6744251.1			K_alvarezii_kp_g64.t1 trihelix transcription factor GT-3b-like	Trihelix transcription factor GT-3b [Ananas comosus]	Ananas comosus	76.6	76.6	0.25	3e-11	44.32	308	OAY69658.1		A_taxiformis_Guam_g944.t1 trihelix transcription factor GT-2-like	hypothetical protein AXG93_107s1230 [Marchantia polymorpha subsp. ruderalis]	Marchantia polymorpha subsp. ruderalis	68.2	68.2	0.29	4e-08	33.12	353	OAE32740.1		scaffold-IHJY-2001380-Kappaphycus_alvarezii conserved hypothetical protein [Ricinus communis]	hypothetical protein CsSME_00035180 [Camellia sinensis var. sinensis]	Camellia sinensis var. sinensis	75.1	75.1
A_taxiformis_SC_g544.t1 trihelix transcription factor GT-2-like	hypothetical protein K493DRAFT_334860 [Basidiobolus meristosporus CBS 931.73]	Basidiobolus meristosporus CBS 931.73	65.5	65.5	0.15	2e-07	43.48	309	ORY01695.1		A_taxiformis_Cali_g514.t1 trihelix transcription factor GT-2-like	trihelix transcription factor GT-3b-like [Populus alba]	Populus alba	66.6	66.6	0.23	8e-08	30.7	280	XP_034899521.1			K_alvarezii_kp_g64.t1 trihelix transcription factor GT-3b-like	hypothetical protein H6P81_006332 [Aristolochia fimbriata]	Aristolochia fimbriata	76.3	76.3	0.26	3e-11	42.55	305	KAG9453428.1		A_taxiformis_Guam_g944.t1 trihelix transcription factor GT-2-like	hypothetical protein POTOM_023958 [Populus tomentosa]	Populus tomentosa	68.9	68.9	0.22	4e-08	33	618	KAG6772545.1		scaffold-IHJY-2001380-Kappaphycus_alvarezii conserved hypothetical protein [Ricinus communis]	hypothetical protein HYC85_020104 [Camellia sinensis]	Camellia sinensis	75.1	75.1
A_taxiformis_SC_g544.t1 trihelix transcription factor GT-2-like	hypothetical protein BDL97_02G023200 [Sphagnum fallax]	Sphagnum fallax	67.8	67.8	0.32	1e-07	24.87	773	KAH8969228.1		A_taxiformis_Cali_g514.t1 trihelix transcription factor GT-2-like	Trihelix transcription factor GT-2 [Vitis vinifera]	Vitis vinifera	68.2	68.2	0.26	8e-08	29.13	637	RVW52250.1			K_alvarezii_kp_g64.t1 trihelix transcription factor GT-3b-like	DNA repair helicase UVH6-like [Hibiscus syriacus]	Hibiscus syriacus	74.3	74.3	0.28	3e-11	32.35	201	KAE8682285.1		A_taxiformis_Guam_g944.t1 trihelix transcription factor GT-2-like	hypothetical protein SLEP1_g21892 [Rubroshorea leprosula]	Rubroshorea leprosula	67.4	67.4	0.19	4e-08	36.67	293	GKV10546.1		scaffold-IHJY-2001380-Kappaphycus_alvarezii conserved hypothetical protein [Ricinus communis]	trihelix transcription factor GT-3b-like [Pyrus x bretschneideri]	Pyrus x bretschneideri	74.3	74.3
A_taxiformis_SC_g544.t1 trihelix transcription factor GT-2-like	hypothetical protein FNV43_RR11283 [Rhamnella rubrinervis]	Rhamnella rubrinervis	67.8	67.8	0.29	1e-07	29.85	652	KAF3446104.1		A_taxiformis_Cali_g514.t1 trihelix transcription factor GT-2-like	trihelix transcription factor GT-3b [Cryptomeria japonica]	Cryptomeria japonica	66.6	66.6	0.19	9e-08	35.48	282	XP_057814386.1			K_alvarezii_kp_g64.t1 trihelix transcription factor GT-3b-like	trihelix transcription factor GT-3b [Cynara cardunculus var. scolymus]	Cynara cardunculus var. scolymus	75.9	75.9	0.27	3e-11	36.63	278	XP_024968667.1		A_taxiformis_Guam_g944.t1 trihelix transcription factor GT-2-like	trihelix transcription factor DF1 [Trifolium repens]	Trifolium repens	68.9	68.9	0.19	4e-08	34.44	576	KAK2457922.1		scaffold-IHJY-2001380-Kappaphycus_alvarezii conserved hypothetical protein [Ricinus communis]	unnamed protein product [Camellia sinensis]	Camellia sinensis	75.1	75.1
A_taxiformis_SC_g544.t1 trihelix transcription factor GT-2-like	trihelix transcription factor DF1-like [Vicia villosa]	Vicia villosa	67.8	67.8	0.21	1e-07	34.34	570	XP_058769878.1		A_taxiformis_Cali_g514.t1 trihelix transcription factor GT-2-like	PREDICTED: trihelix transcription factor GT-3b-like [Populus euphratica]	Populus euphratica	66.6	66.6	0.23	9e-08	30.7	279	XP_011004762.1			K_alvarezii_kp_g64.t1 trihelix transcription factor GT-3b-like	hypothetical protein IFM89_018401 [Coptis chinensis]	Coptis chinensis	75.1	75.1	0.25	4e-11	36.26	242	KAF9601291.1		A_taxiformis_Guam_g944.t1 trihelix transcription factor GT-2-like	hypothetical protein P8452_04649 [Trifolium repens]	Trifolium repens	68.9	68.9	0.19	4e-08	34.44	578	WJX14373.1		scaffold-IHJY-2001380-Kappaphycus_alvarezii conserved hypothetical protein [Ricinus communis]	trihelix transcription factor GT-3b [Prunus avium]	Prunus avium	74.3	74.3
A_taxiformis_SC_g544.t1 trihelix transcription factor GT-2-like	hypothetical protein M8C21_021520 [Ambrosia artemisiifolia]	Ambrosia artemisiifolia	67.8	67.8	0.21	1e-07	31.96	546	KAI7754467.1		A_taxiformis_Cali_g514.t1 trihelix transcription factor GT-2-like	trihelix transcription factor DF1 [Trifolium repens]	Trifolium repens	68.2	68.2	0.19	9e-08	34.44	576	KAK2457922.1			K_alvarezii_kp_g64.t1 trihelix transcription factor GT-3b-like	hypothetical protein NE237_027650 [Protea cynaroides]	Protea cynaroides	75.9	75.9	0.37	4e-11	33.33	301	KAJ4950818.1		A_taxiformis_Guam_g944.t1 trihelix transcription factor GT-2-like	hypothetical protein CY35_02G080200 [Sphagnum magellanicum]	Sphagnum magellanicum	68.2	68.2	0.21	4e-08	32.99	339	KAH9571181.1		scaffold-IHJY-2001380-Kappaphycus_alvarezii conserved hypothetical protein [Ricinus communis]	Myb/SANT-like DNA-binding domain 4 [Dillenia turbinata]	Dillenia turbinata	74.3	74.3
A_taxiformis_SC_g544.t1 trihelix transcription factor GT-2-like	trihelix transcription factor DF1-like [Vicia villosa]	Vicia villosa	67.4	67.4	0.21	1e-07	34.34	572	XP_058755223.1		A_taxiformis_Cali_g514.t1 trihelix transcription factor GT-2-like	hypothetical protein P8452_04649 [Trifolium repens]	Trifolium repens	68.2	68.2	0.19	9e-08	34.44	578	WJX14373.1			K_alvarezii_kp_g64.t1 trihelix transcription factor GT-3b-like	trihelix transcription factor GTL1 [Arachis stenosperma]	Arachis stenosperma	76.6	76.6	0.32	4e-11	35.65	366	XP_057753419.1		A_taxiformis_Guam_g944.t1 trihelix transcription factor GT-2-like	trihelix transcription factor GT-3b-like [Juglans microcarpa x Juglans regia]	Juglans microcarpa x Juglans regia	67.4	67.4	0.19	5e-08	33.71	282	XP_041023790.1		scaffold-IHJY-2001380-Kappaphycus_alvarezii conserved hypothetical protein [Ricinus communis]	unnamed protein product [Camellia sinensis]	Camellia sinensis	75.1	75.1
A_taxiformis_SC_g544.t1 trihelix transcription factor GT-2-like	trihelix transcription factor GT-3b-like [Malus sylvestris]	Malus sylvestris	66.6	66.6	0.19	1e-07	34.83	297	XP_050115740.1		A_taxiformis_Cali_g514.t1 trihelix transcription factor GT-2-like	trihelix transcription factor DF1 [Trifolium repens]	Trifolium repens	67.8	67.8	0.19	1e-07	34.44	567	KAK2457921.1			K_alvarezii_kp_g64.t1 trihelix transcription factor GT-3b-like	trihelix transcription factor GTL1 [Arachis ipaensis]	Arachis ipaensis	76.6	76.6	0.28	4e-11	36.54	371	XP_016197577.1		A_taxiformis_Guam_g944.t1 trihelix transcription factor GT-2-like	trihelix transcription factor DF1 [Trifolium repens]	Trifolium repens	68.2	68.2	0.19	5e-08	34.44	360	KAK2457920.1		scaffold-IHJY-2001380-Kappaphycus_alvarezii conserved hypothetical protein [Ricinus communis]	trihelix transcription factor GT-2-like [Camellia sinensis]	Camellia sinensis	75.1	75.1
A_taxiformis_SC_g544.t1 trihelix transcription factor GT-2-like	trihelix transcription factor GT-3b [Malus domestica]	Malus domestica	66.2	66.2	0.19	1e-07	34.83	296	XP_008390687.2		A_taxiformis_Cali_g514.t1 trihelix transcription factor GT-2-like	hypothetical protein P8452_04649 [Trifolium repens]	Trifolium repens	67.8	67.8	0.19	1e-07	34.44	569	WJX14374.1			K_alvarezii_kp_g64.t1 trihelix transcription factor GT-3b-like	trihelix transcription factor GT-3b [Malus domestica]	Malus domestica	75.9	75.9	0.26	4e-11	39.58	296	XP_008390687.2		A_taxiformis_Guam_g944.t1 trihelix transcription factor GT-2-like	trihelix transcription factor GT-3b-like [Juglans regia]	Juglans regia	67.4	67.4	0.19	5e-08	33.71	284	XP_018825790.1		scaffold-IHJY-2001380-Kappaphycus_alvarezii conserved hypothetical protein [Ricinus communis]	unnamed protein product [Spirodela intermedia]	Spirodela intermedia	74.7	74.7
A_taxiformis_SC_g544.t1 trihelix transcription factor GT-2-like	hypothetical protein GW17_00022271 [Ensete ventricosum]	Ensete ventricosum	66.2	66.2	0.19	1e-07	35.23	290	RWW13992.1		A_taxiformis_Cali_g514.t1 trihelix transcription factor GT-2-like	hypothetical protein K493DRAFT_334860 [Basidiobolus meristosporus CBS 931.73]	Basidiobolus meristosporus CBS 931.73	66.6	66.6	0.15	1e-07	43.48	309	ORY01695.1			K_alvarezii_kp_g64.t1 trihelix transcription factor GT-3b-like	trihelix transcription factor GT-3b-like [Malus sylvestris]	Malus sylvestris	75.9	75.9	0.26	4e-11	39.58	297	XP_050115740.1		A_taxiformis_Guam_g944.t1 trihelix transcription factor GT-2-like	trihelix transcription factor GT-2-like isoform X2 [Chenopodium quinoa]	Chenopodium quinoa	67	67	0.2	5e-08	35.11	274	XP_021719843.1		scaffold-IHJY-2001380-Kappaphycus_alvarezii conserved hypothetical protein [Ricinus communis]	trihelix transcription factor GT-2-like isoform X2 [Durio zibethinus]	Durio zibethinus	74.7	74.7
A_taxiformis_SC_g544.t1 trihelix transcription factor GT-2-like	trihelix transcription factor GT-1-like isoform X3 [Phalaenopsis equestris]	Phalaenopsis equestris	66.2	66.2	0.19	1e-07	34.07	311	XP_020593210.1		A_taxiformis_Cali_g514.t1 trihelix transcription factor GT-2-like	unnamed protein product [Ilex paraguariensis]	Ilex paraguariensis	66.2	66.2	0.19	1e-07	32.58	264	CAK9133840.1			K_alvarezii_kp_g64.t1 trihelix transcription factor GT-3b-like	trihelix transcription factor GT-3b-like [Pyrus x bretschneideri]	Pyrus x bretschneideri	75.9	75.9	0.26	4e-11	39.58	296	XP_009338172.2		A_taxiformis_Guam_g944.t1 trihelix transcription factor GT-2-like	trihelix transcription factor DF1 [Trifolium repens]	Trifolium repens	68.9	68.9	0.19	5e-08	34.44	577	KAK2404397.1		scaffold-IHJY-2001380-Kappaphycus_alvarezii conserved hypothetical protein [Ricinus communis]	trihelix transcription factor GT-3b-like [Malus sylvestris]	Malus sylvestris	73.9	73.9
A_taxiformis_SC_g544.t1 trihelix transcription factor GT-2-like	hypothetical protein TSUD_42990 [Trifolium subterraneum]	Trifolium subterraneum	67.8	67.8	0.19	1e-07	34.44	569	GAU13345.1		A_taxiformis_Cali_g514.t1 trihelix transcription factor GT-2-like	trihelix transcription factor DF1 [Trifolium repens]	Trifolium repens	67.8	67.8	0.19	1e-07	34.44	577	KAK2404397.1			K_alvarezii_kp_g64.t1 trihelix transcription factor GT-3b-like	trihelix transcription factor DF1-like [Juglans microcarpa x Juglans regia]	Juglans microcarpa x Juglans regia	77.4	77.4	0.28	4e-11	35.64	619	XP_040995869.1		A_taxiformis_Guam_g944.t1 trihelix transcription factor GT-2-like	trihelix transcription factor DF1 [Trifolium repens]	Trifolium repens	68.9	68.9	0.19	5e-08	34.44	567	KAK2457921.1		scaffold-IHJY-2001380-Kappaphycus_alvarezii conserved hypothetical protein [Ricinus communis]	hypothetical protein M8C21_021520 [Ambrosia artemisiifolia]	Ambrosia artemisiifolia	74.7	74.7
A_taxiformis_SC_g544.t1 trihelix transcription factor GT-2-like	trihelix transcription factor GT-1-like isoform X1 [Phalaenopsis equestris]	Phalaenopsis equestris	67	67	0.19	1e-07	34.44	387	XP_020593208.1		A_taxiformis_Cali_g514.t1 trihelix transcription factor GT-2-like	trihelix transcription factor GT-2-like isoform X1 [Chenopodium quinoa]	Chenopodium quinoa	67.4	67.4	0.21	1e-07	34.34	376	XP_021719842.1			K_alvarezii_kp_g64.t1 trihelix transcription factor GT-3b-like	trihelix transcription factor GT-2-like [Juglans regia]	Juglans regia	77.4	77.4	0.28	4e-11	36	620	XP_018848175.1		A_taxiformis_Guam_g944.t1 trihelix transcription factor GT-2-like	hypothetical protein P8452_04649 [Trifolium repens]	Trifolium repens	68.9	68.9	0.19	5e-08	34.44	569	WJX14374.1		scaffold-IHJY-2001380-Kappaphycus_alvarezii conserved hypothetical protein [Ricinus communis]	trihelix transcription factor GT-2-like isoform X1 [Durio zibethinus]	Durio zibethinus	74.7	74.7
A_taxiformis_SC_g544.t1 trihelix transcription factor GT-2-like	hypothetical protein BDL97_13G099800 [Sphagnum fallax]	Sphagnum fallax	65.9	65.9	0.19	1e-07	34.07	287	KAH8944253.1		A_taxiformis_Cali_g514.t1 trihelix transcription factor GT-2-like	hypothetical protein FNV43_RR11283 [Rhamnella rubrinervis]	Rhamnella rubrinervis	68.2	68.2	0.29	1e-07	29.1	652	KAF3446104.1			K_alvarezii_kp_g64.t1 trihelix transcription factor GT-3b-like	trihelix transcription factor GT-2-like [Cucurbita moschata]	Cucurbita moschata	77.4	77.4	0.28	4e-11	35.29	636	XP_022926243.1		A_taxiformis_Guam_g944.t1 trihelix transcription factor GT-2-like	hypothetical protein E3N88_11643 [Mikania micrantha]	Mikania micrantha	66.6	66.6	0.19	5e-08	36.96	256	KAD6120372.1		scaffold-IHJY-2001380-Kappaphycus_alvarezii conserved hypothetical protein [Ricinus communis]	trihelix transcription factor GT-2-like [Cucurbita maxima]	Cucurbita maxima	74.7	74.7
A_taxiformis_SC_g544.t1 trihelix transcription factor GT-2-like	hypothetical protein SAY86_005163 [Trapa natans]	Trapa natans	67.4	67.4	0.19	1e-07	34.44	565	KAK4776475.1		A_taxiformis_Cali_g514.t1 trihelix transcription factor GT-2-like	trihelix transcription factor GT-3b-like [Carya illinoinensis]	Carya illinoinensis	66.2	66.2	0.21	1e-07	35	276	XP_042940407.1			K_alvarezii_kp_g64.t1 trihelix transcription factor GT-3b-like	hypothetical protein E3N88_11643 [Mikania micrantha]	Mikania micrantha	75.1	75.1	0.26	4e-11	40.21	256	KAD6120372.1		A_taxiformis_Guam_g944.t1 trihelix transcription factor GT-2-like	hypothetical protein P8452_10140 [Trifolium repens]	Trifolium repens	68.9	68.9	0.19	5e-08	34.44	577	WJX20602.1		scaffold-IHJY-2001380-Kappaphycus_alvarezii conserved hypothetical protein [Ricinus communis]	trihelix transcription factor DF1 isoform X2 [Ricinus communis]	Ricinus communis	74.7	74.7
A_taxiformis_SC_g544.t1 trihelix transcription factor GT-2-like	hypothetical protein K493DRAFT_311576 [Basidiobolus meristosporus CBS 931.73]	Basidiobolus meristosporus CBS 931.73	66.6	66.6	0.15	1e-07	42.86	310	ORY03894.1		A_taxiformis_Cali_g514.t1 trihelix transcription factor GT-2-like	hypothetical protein I3760_09G210200 [Carya illinoinensis]	Carya illinoinensis	66.2	66.2	0.21	1e-07	35	276	KAG2690874.1			K_alvarezii_kp_g64.t1 trihelix transcription factor GT-3b-like	Trihelix transcription factor GT-2 [Cucurbita argyrosperma subsp. sororia]	Cucurbita argyrosperma subsp. sororia	77	77	0.28	5e-11	35.29	635	KAG6607678.1		A_taxiformis_Guam_g944.t1 trihelix transcription factor GT-2-like	hypothetical protein E3N88_10713 [Mikania micrantha]	Mikania micrantha	68.6	68.6	0.19	5e-08	36.67	566	KAD6119442.1		scaffold-IHJY-2001380-Kappaphycus_alvarezii conserved hypothetical protein [Ricinus communis]	trihelix transcription factor DF1 isoform X3 [Ricinus communis]	Ricinus communis	74.7	74.7
A_taxiformis_SC_g544.t1 trihelix transcription factor GT-2-like	trihelix transcription factor DF1 [Spinacia oleracea]	Spinacia oleracea	67.8	67.8	0.21	8e-08	34	394	XP_021847375.1		A_taxiformis_Cali_g514.t1 trihelix transcription factor GT-2-like	hypothetical protein P8452_10140 [Trifolium repens]	Trifolium repens	67.8	67.8	0.19	1e-07	34.44	577	WJX20602.1			K_alvarezii_kp_g64.t1 trihelix transcription factor GT-3b-like	trihelix transcription factor GT-3b-like [Camellia sinensis]	Camellia sinensis	75.9	75.9	0.25	5e-11	42.22	323	XP_028064442.1		A_taxiformis_Guam_g944.t1 trihelix transcription factor GT-2-like	hypothetical protein CY35_08G104100 [Sphagnum magellanicum]	Sphagnum magellanicum	68.9	68.9	0.19	6e-08	33.33	843	KAH9555230.1		scaffold-IHJY-2001380-Kappaphycus_alvarezii conserved hypothetical protein [Ricinus communis]	trihelix transcription factor DF1 isoform X1 [Ricinus communis]	Ricinus communis	74.7	74.7
A_taxiformis_SC_g544.t1 trihelix transcription factor GT-2-like	trihelix transcription factor GT-3b [Cryptomeria japonica]	Cryptomeria japonica	67	67	0.19	7e-08	35.48	282	XP_057814386.1		A_taxiformis_Cali_g514.t1 trihelix transcription factor GT-2-like	trihelix transcription factor GT-2-like isoform X2 [Chenopodium quinoa]	Chenopodium quinoa	66.2	66.2	0.21	1e-07	34.34	274	XP_021719843.1			K_alvarezii_kp_g64.t1 trihelix transcription factor GT-3b-like	trihelix transcription factor GT-2-like [Vigna unguiculata]	Vigna unguiculata	77	77	0.28	5e-11	36.27	655	XP_027936532.1		A_taxiformis_Guam_g944.t1 trihelix transcription factor GT-2-like	hypothetical protein P8452_10140 [Trifolium repens]	Trifolium repens	68.6	68.6	0.19	6e-08	34.44	568	WJX20603.1		scaffold-IHJY-2001380-Kappaphycus_alvarezii conserved hypothetical protein [Ricinus communis]	trihelix transcription factor GT-3b [Malus domestica]	Malus domestica	73.6	73.6
A_taxiformis_SC_g544.t1 trihelix transcription factor GT-2-like	hypothetical protein Mapa_012038 [Marchantia paleacea]	Marchantia paleacea	67.4	67.4	0.19	7e-08	36.67	353	KAG6546489.1		A_taxiformis_Cali_g514.t1 trihelix transcription factor GT-2-like	hypothetical protein K7432_000702 [Basidiobolus ranarum]	Basidiobolus ranarum	66.6	66.6	0.15	1e-07	42.86	310	KAK9768559.1			K_alvarezii_kp_g64.t1 trihelix transcription factor GT-3b-like	hypothetical protein LR48_Vigan02g203500 [Vigna angularis]	Vigna angularis	77	77	0.28	5e-11	36.27	682	KOM35885.1		A_taxiformis_Guam_g944.t1 trihelix transcription factor GT-2-like	unnamed protein product [Ilex paraguariensis]	Ilex paraguariensis	66.6	66.6	0.19	6e-08	34.09	264	CAK9139935.1		scaffold-IHJY-2001380-Kappaphycus_alvarezii conserved hypothetical protein [Ricinus communis]	trihelix transcription factor GT-2-like isoform X2 [Hibiscus syriacus]	Hibiscus syriacus	74.3	74.3
A_taxiformis_SC_g544.t1 trihelix transcription factor GT-2-like	unnamed protein product [Trifolium pratense]	Trifolium pratense	68.2	68.2	0.19	7e-08	34.44	565	CAJ2629867.1		A_taxiformis_Cali_g514.t1 trihelix transcription factor GT-2-like	trihelix transcription factor GT-4-like [Salvia miltiorrhiza]	Salvia miltiorrhiza	67	67	0.22	1e-07	34.21	390	XP_057811101.1			K_alvarezii_kp_g64.t1 trihelix transcription factor GT-3b-like	trihelix transcription factor GT-2-like [Cucurbita maxima]	Cucurbita maxima	77	77	0.28	5e-11	36.36	641	XP_022981410.1		A_taxiformis_Guam_g944.t1 trihelix transcription factor GT-2-like	hypothetical protein FNV43_RR11283 [Rhamnella rubrinervis]	Rhamnella rubrinervis	68.6	68.6	0.29	6e-08	29.85	652	KAF3446104.1		scaffold-IHJY-2001380-Kappaphycus_alvarezii conserved hypothetical protein [Ricinus communis]	unnamed protein product [Spirodela intermedia]	Spirodela intermedia	74.7	74.7
A_taxiformis_SC_g544.t1 trihelix transcription factor GT-2-like	trihelix transcription factor GT-3b-like [Juglans regia]	Juglans regia	67	67	0.19	6e-08	33.71	284	XP_018825790.1		A_taxiformis_Cali_g514.t1 trihelix transcription factor GT-2-like	hypothetical protein P8452_10140 [Trifolium repens]	Trifolium repens	67.8	67.8	0.19	1e-07	34.44	568	WJX20603.1			K_alvarezii_kp_g64.t1 trihelix transcription factor GT-3b-like	hypothetical protein FH972_018324 [Carpinus fangiana]	Carpinus fangiana	77	77	0.34	6e-11	31.67	568	KAE8100424.1		A_taxiformis_Guam_g944.t1 trihelix transcription factor GT-2-like	trihelix transcription factor GT-2-like isoform X1 [Chenopodium quinoa]	Chenopodium quinoa	67.8	67.8	0.2	6e-08	35.11	376	XP_021719842.1		scaffold-IHJY-2001380-Kappaphycus_alvarezii conserved hypothetical protein [Ricinus communis]	SANT/Myb domain [Arabidopsis thaliana x Arabidopsis arenosa]	Arabidopsis thaliana x Arabidopsis arenosa	74.7	74.7
A_taxiformis_SC_g544.t1 trihelix transcription factor GT-2-like	unnamed protein product [Ilex paraguariensis]	Ilex paraguariensis	66.6	66.6	0.19	6e-08	34.09	264	CAK9139935.1		A_taxiformis_Cali_g514.t1 trihelix transcription factor GT-2-like	trihelix transcription factor DF1 [Trifolium repens]	Trifolium repens	67	67	0.19	1e-07	34.44	360	KAK2457920.1			K_alvarezii_kp_g64.t1 trihelix transcription factor GT-3b-like	hypothetical protein K493DRAFT_311576 [Basidiobolus meristosporus CBS 931.73]	Basidiobolus meristosporus CBS 931.73	75.5	75.5	0.26	6e-11	42.42	310	ORY03894.1		A_taxiformis_Guam_g944.t1 trihelix transcription factor GT-2-like	trihelix transcription factor DF1-like [Trifolium pratense]	Trifolium pratense	68.6	68.6	0.19	7e-08	34.44	564	XP_045813107.1		scaffold-IHJY-2001380-Kappaphycus_alvarezii conserved hypothetical protein [Ricinus communis]	Myb-like domain [Arabidopsis suecica]	Arabidopsis suecica	74.7	74.7
A_taxiformis_SC_g544.t1 trihelix transcription factor GT-2-like	trihelix transcription factor DF1-like [Trifolium pratense]	Trifolium pratense	68.6	68.6	0.19	6e-08	34.44	564	XP_045813107.1		A_taxiformis_Cali_g514.t1 trihelix transcription factor GT-2-like	hypothetical protein K7432_014853 [Basidiobolus ranarum]	Basidiobolus ranarum	66.2	66.2	0.15	1e-07	42.86	309	KAK9687276.1			K_alvarezii_kp_g64.t1 trihelix transcription factor GT-3b-like	trihelix transcription factor GT-2-like [Cucurbita maxima]	Cucurbita maxima	77	77	0.28	6e-11	35.29	593	XP_022974958.1		A_taxiformis_Guam_g944.t1 trihelix transcription factor GT-2-like	trihelix transcription factor GT-3b [Cryptomeria japonica]	Cryptomeria japonica	66.6	66.6	0.2	7e-08	35.48	282	XP_057814386.1		scaffold-IHJY-2001380-Kappaphycus_alvarezii conserved hypothetical protein [Ricinus communis]	Duplicated homeodomain-like superfamily protein [Arabidopsis thaliana]	Arabidopsis thaliana	74.7	74.7
A_taxiformis_SC_g544.t1 trihelix transcription factor GT-2-like	hypothetical protein AXG93_107s1230 [Marchantia polymorpha subsp. ruderalis]	Marchantia polymorpha subsp. ruderalis	67.8	67.8	0.19	6e-08	36.67	353	OAE32740.1		A_taxiformis_Cali_g514.t1 trihelix transcription factor GT-2-like	hypothetical protein O6H91_Y470400 [Diphasiastrum complanatum]	Diphasiastrum complanatum	66.2	66.2	0.19	1e-07	35.56	311	KAJ7217589.1			K_alvarezii_kp_g64.t1 trihelix transcription factor GT-3b-like	Myb/SANT-like DNA-binding domain 4 [Dillenia turbinata]	Dillenia turbinata	75.5	75.5	0.25	6e-11	43.18	319	KAK6947297.1		A_taxiformis_Guam_g944.t1 trihelix transcription factor GT-2-like	unnamed protein product [Trifolium pratense]	Trifolium pratense	68.2	68.2	0.19	9e-08	34.44	565	CAJ2629867.1		scaffold-IHJY-2001380-Kappaphycus_alvarezii conserved hypothetical protein [Ricinus communis]	trihelix transcription factor GT-2-like isoform X1 [Hibiscus syriacus]	Hibiscus syriacus	74.3	74.3
A_taxiformis_SC_g544.t1 trihelix transcription factor GT-2-like	trihelix transcription factor GT-2-like isoform X2 [Chenopodium quinoa]	Chenopodium quinoa	67.4	67.4	0.21	5e-08	34.34	274	XP_021719843.1		A_taxiformis_Cali_g514.t1 trihelix transcription factor GT-2-like	trihelix transcription factor DF1-like [Trifolium pratense]	Trifolium pratense	67.4	67.4	0.19	1e-07	34.44	564	XP_045813107.1			K_alvarezii_kp_g64.t1 trihelix transcription factor GT-3b-like	trihelix transcription factor GT-3b [Prunus avium]	Prunus avium	75.5	75.5	0.26	6e-11	39.58	309	XP_021830295.1		A_taxiformis_Guam_g944.t1 trihelix transcription factor GT-2-like	hypothetical protein O6H91_Y470400 [Diphasiastrum complanatum]	Diphasiastrum complanatum	67	67	0.22	9e-08	33.02	311	KAJ7217589.1		scaffold-IHJY-2001380-Kappaphycus_alvarezii conserved hypothetical protein [Ricinus communis]	trihelix transcription factor GT-2-like [Cucurbita pepo subsp. pepo]	Cucurbita pepo subsp. pepo	74.3	74.3
A_taxiformis_SC_g544.t1 trihelix transcription factor GT-2-like	hypothetical protein CY35_02G080200 [Sphagnum magellanicum]	Sphagnum magellanicum	67.8	67.8	0.21	5e-08	32.99	339	KAH9571181.1		A_taxiformis_Cali_g514.t1 trihelix transcription factor GT-2-like	hypothetical protein OSB04_021227 [Centaurea solstitialis]	Centaurea solstitialis	65.9	65.9	0.19	2e-07	33.33	277	KAJ9548684.1			K_alvarezii_kp_g64.t1 trihelix transcription factor GT-3b-like	trihelix transcription factor GT-3b-like isoform X2 [Impatiens glandulifera]	Impatiens glandulifera	75.5	75.5	0.26	6e-11	43.16	313	XP_047322172.1		A_taxiformis_Guam_g944.t1 trihelix transcription factor GT-2-like	trihelix transcription factor GT-3b-like [Camellia sinensis]	Camellia sinensis	67	67	0.2	9e-08	33.33	323	XP_028064442.1		scaffold-IHJY-2001380-Kappaphycus_alvarezii conserved hypothetical protein [Ricinus communis]	trihelix transcription factor DF1-like [Juglans microcarpa x Juglans regia]	Juglans microcarpa x Juglans regia	74.3	74.3
A_taxiformis_SC_g544.t1 trihelix transcription factor GT-2-like	Trihelix transcription factor GT-3a [Camellia lanceoleosa]	Camellia lanceoleosa	67.8	67.8	0.19	5e-08	36.26	325	KAI7987726.1		A_taxiformis_Cali_g514.t1 trihelix transcription factor GT-2-like	unnamed protein product [Trifolium pratense]	Trifolium pratense	67.4	67.4	0.19	2e-07	34.44	565	CAJ2629867.1			K_alvarezii_kp_g64.t1 trihelix transcription factor GT-3b-like	unnamed protein product [Sphenostylis stenocarpa]	Sphenostylis stenocarpa	77	77	0.28	6e-11	36.27	692	CAJ1976950.1		A_taxiformis_Guam_g944.t1 trihelix transcription factor GT-2-like	uncharacterized protein LOC118046031 [Populus alba]	Populus alba	68.2	68.2	0.33	9e-08	26.8	615	XP_034910685.1		scaffold-IHJY-2001380-Kappaphycus_alvarezii conserved hypothetical protein [Ricinus communis]	unnamed protein product [Arabidopsis thaliana]	Arabidopsis thaliana	74.3	74.3
A_taxiformis_SC_g544.t1 trihelix transcription factor GT-2-like	trihelix transcription factor DF1 [Trifolium repens]	Trifolium repens	68.9	68.9	0.19	5e-08	34.44	567	KAK2457921.1		A_taxiformis_Cali_g514.t1 trihelix transcription factor GT-2-like	hypothetical protein E3N88_10713 [Mikania micrantha]	Mikania micrantha	67.4	67.4	0.19	2e-07	36.67	566	KAD6119442.1			K_alvarezii_kp_g64.t1 trihelix transcription factor GT-3b-like	trihelix transcription factor GT-3b-like isoform X1 [Impatiens glandulifera]	Impatiens glandulifera	75.5	75.5	0.26	6e-11	43.16	315	XP_047322171.1		A_taxiformis_Guam_g944.t1 trihelix transcription factor GT-2-like	trihelix transcription factor GT-3b-like [Malus sylvestris]	Malus sylvestris	66.6	66.6	0.19	1e-07	34.83	297	XP_050115740.1		scaffold-IHJY-2001380-Kappaphycus_alvarezii conserved hypothetical protein [Ricinus communis]	trihelix transcription factor GT-2-like [Juglans regia]	Juglans regia	74.3	74.3
A_taxiformis_SC_g544.t1 trihelix transcription factor GT-2-like	hypothetical protein P8452_04649 [Trifolium repens]	Trifolium repens	68.9	68.9	0.19	5e-08	34.44	569	WJX14374.1		A_taxiformis_Cali_g514.t1 trihelix transcription factor GT-2-like	trihelix transcription factor GT-3b [Cynara cardunculus var. scolymus]	Cynara cardunculus var. scolymus	65.5	65.5	0.19	2e-07	33.33	278	XP_024968667.1			K_alvarezii_kp_g64.t1 trihelix transcription factor GT-3b-like	hypothetical protein BT93_F3056 [Corymbia citriodora subsp. variegata]	Corymbia citriodora subsp. variegata	76.6	76.6	0.35	6e-11	32.26	589	KAF8026459.1		A_taxiformis_Guam_g944.t1 trihelix transcription factor GT-2-like	trihelix transcription factor GT-3b [Malus domestica]	Malus domestica	66.2	66.2	0.19	1e-07	34.83	296	XP_008390687.2		scaffold-IHJY-2001380-Kappaphycus_alvarezii conserved hypothetical protein [Ricinus communis]	hypothetical protein SCA6_009489 [Theobroma cacao]	Theobroma cacao	74.3	74.3
A_taxiformis_SC_g544.t1 trihelix transcription factor GT-2-like	hypothetical protein P8452_10140 [Trifolium repens]	Trifolium repens	68.9	68.9	0.19	5e-08	34.44	577	WJX20602.1		A_taxiformis_Cali_g514.t1 trihelix transcription factor GT-2-like	unnamed protein product [Vicia faba]	Vicia faba	67	67	0.21	2e-07	34.34	571	CAI8604351.1			K_alvarezii_kp_g64.t1 trihelix transcription factor GT-3b-like	trihelix transcription factor GT-3b-like isoform X2 [Ananas comosus]	Ananas comosus	74.7	74.7	0.25	7e-11	38.64	264	XP_020087250.1		A_taxiformis_Guam_g944.t1 trihelix transcription factor GT-2-like	hypothetical protein K493DRAFT_311576 [Basidiobolus meristosporus CBS 931.73]	Basidiobolus meristosporus CBS 931.73	66.2	66.2	0.15	1e-07	43.48	310	ORY03894.1		scaffold-IHJY-2001380-Kappaphycus_alvarezii conserved hypothetical protein [Ricinus communis]	hypothetical protein QUC31_001169 [Theobroma cacao]	Theobroma cacao	74.3	74.3
A_taxiformis_SC_g544.t1 trihelix transcription factor GT-2-like	trihelix transcription factor DF1 [Trifolium repens]	Trifolium repens	68.9	68.9	0.19	5e-08	34.44	577	KAK2404397.1		A_taxiformis_Cali_g514.t1 trihelix transcription factor GT-2-like	trihelix transcription factor DF1 [Spinacia oleracea]	Spinacia oleracea	66.6	66.6	0.21	2e-07	34	394	XP_021847375.1			K_alvarezii_kp_g64.t1 trihelix transcription factor GT-3b-like	hypothetical protein VIGAN_08089500 [Vigna angularis var. angularis]	Vigna angularis var. angularis	76.6	76.6	0.28	7e-11	36.27	649	BAT94306.1		A_taxiformis_Guam_g944.t1 trihelix transcription factor GT-2-like	hypothetical protein GW17_00022271 [Ensete ventricosum]	Ensete ventricosum	66.2	66.2	0.19	1e-07	35.23	290	RWW13992.1		scaffold-IHJY-2001380-Kappaphycus_alvarezii conserved hypothetical protein [Ricinus communis]	PREDICTED: trihelix transcription factor GT-2 [Theobroma cacao]	Theobroma cacao	74.3	74.3
A_taxiformis_SC_g544.t1 trihelix transcription factor GT-2-like	hypothetical protein P8452_10140 [Trifolium repens]	Trifolium repens	68.9	68.9	0.19	5e-08	34.44	568	WJX20603.1		A_taxiformis_Cali_g514.t1 trihelix transcription factor GT-2-like	hypothetical protein K493DRAFT_361576 [Basidiobolus meristosporus CBS 931.73]	Basidiobolus meristosporus CBS 931.73	63.2	63.2	0.15	2e-07	44.93	151	ORX82125.1			K_alvarezii_kp_g64.t1 trihelix transcription factor GT-3b-like	trihelix transcription factor DF1 [Vigna angularis]	Vigna angularis	76.6	76.6	0.28	7e-11	36.27	649	XP_017415095.2		A_taxiformis_Guam_g944.t1 trihelix transcription factor GT-2-like	trihelix transcription factor GT-1-like isoform X1 [Phalaenopsis equestris]	Phalaenopsis equestris	67	67	0.19	1e-07	34.44	387	XP_020593208.1		scaffold-IHJY-2001380-Kappaphycus_alvarezii conserved hypothetical protein [Ricinus communis]	hypothetical protein POUND7_017477 [Theobroma cacao]	Theobroma cacao	74.3	74.3
A_taxiformis_SC_g544.t1 trihelix transcription factor GT-2-like	unnamed protein product [Camellia sinensis]	Camellia sinensis	67.8	67.8	0.19	5e-08	35.16	325	CAL5434751.1		A_taxiformis_Cali_g514.t1 trihelix transcription factor GT-2-like	hypothetical protein Mapa_012038 [Marchantia paleacea]	Marchantia paleacea	66.2	66.2	0.29	2e-07	32.48	353	KAG6546489.1			K_alvarezii_kp_g64.t1 trihelix transcription factor GT-3b-like	Trihelix transcription factor GT-3b [Apostasia shenzhenica]	Apostasia shenzhenica	75.1	75.1	0.25	8e-11	44.44	308	PKA62570.1		A_taxiformis_Guam_g944.t1 trihelix transcription factor GT-2-like	trihelix transcription factor GT-1-like isoform X3 [Phalaenopsis equestris]	Phalaenopsis equestris	66.2	66.2	0.2	1e-07	34.07	311	XP_020593210.1		scaffold-IHJY-2001380-Kappaphycus_alvarezii conserved hypothetical protein [Ricinus communis]	Duplicated homeodomain-like superfamily protein isoform 1 [Theobroma cacao]	Theobroma cacao	74.3	74.3
A_taxiformis_SC_g544.t1 trihelix transcription factor GT-2-like	hypothetical protein E3N88_10713 [Mikania micrantha]	Mikania micrantha	68.9	68.9	0.19	5e-08	36.67	566	KAD6119442.1		A_taxiformis_Cali_g514.t1 trihelix transcription factor GT-2-like	hypothetical protein GW17_00022271 [Ensete ventricosum]	Ensete ventricosum	65.5	65.5	0.19	2e-07	35.23	290	RWW13992.1			K_alvarezii_kp_g64.t1 trihelix transcription factor GT-3b-like	hypothetical protein I3760_15G015300 [Carya illinoinensis]	Carya illinoinensis	76.6	76.6	0.28	8e-11	35.64	611	KAG2665605.1		A_taxiformis_Guam_g944.t1 trihelix transcription factor GT-2-like	hypothetical protein TSUD_42990 [Trifolium subterraneum]	Trifolium subterraneum	67.4	67.4	0.19	1e-07	34.44	569	GAU13345.1		scaffold-IHJY-2001380-Kappaphycus_alvarezii conserved hypothetical protein [Ricinus communis]	hypothetical protein K493DRAFT_311576 [Basidiobolus meristosporus CBS 931.73]	Basidiobolus meristosporus CBS 931.73	73.6	73.6
A_taxiformis_SC_g544.t1 trihelix transcription factor GT-2-like	hypothetical protein BDL97_02G081200 [Sphagnum fallax]	Sphagnum fallax	68.2	68.2	0.21	4e-08	32.99	339	KAH8970286.1		A_taxiformis_Cali_g514.t1 trihelix transcription factor GT-2-like	hypothetical protein AXG93_107s1230 [Marchantia polymorpha subsp. ruderalis]	Marchantia polymorpha subsp. ruderalis	66.2	66.2	0.29	2e-07	32.48	353	OAE32740.1			K_alvarezii_kp_g64.t1 trihelix transcription factor GT-3b-like	hypothetical protein V8G54_031065 [Vigna mungo]	Vigna mungo	76.6	76.6	0.28	8e-11	36.27	654	WVY98914.1		A_taxiformis_Guam_g944.t1 trihelix transcription factor GT-2-like	trihelix transcription factor GT-4-like [Salvia miltiorrhiza]	Salvia miltiorrhiza	67	67	0.23	1e-07	34.21	390	XP_057811101.1		scaffold-IHJY-2001380-Kappaphycus_alvarezii conserved hypothetical protein [Ricinus communis]	trihelix transcription factor GT-2-like [Cucurbita moschata]	Cucurbita moschata	74.3	74.3
A_taxiformis_SC_g544.t1 trihelix transcription factor GT-2-like	trihelix transcription factor GT-2-like isoform X1 [Chenopodium quinoa]	Chenopodium quinoa	68.6	68.6	0.21	4e-08	34.34	376	XP_021719842.1		A_taxiformis_Cali_g514.t1 trihelix transcription factor GT-2-like	trihelix transcription factor GT-1-like isoform X1 [Phalaenopsis equestris]	Phalaenopsis equestris	66.2	66.2	0.19	2e-07	34.07	387	XP_020593208.1			K_alvarezii_kp_g64.t1 trihelix transcription factor GT-3b-like	hypothetical protein KFK09_020324 [Dendrobium nobile]	Dendrobium nobile	75.1	75.1	0.26	8e-11	42.39	313	KAI0499421.1		A_taxiformis_Guam_g944.t1 trihelix transcription factor GT-2-like	hypothetical protein BDL97_13G099800 [Sphagnum fallax]	Sphagnum fallax	65.9	65.9	0.19	1e-07	34.07	287	KAH8944253.1		scaffold-IHJY-2001380-Kappaphycus_alvarezii conserved hypothetical protein [Ricinus communis]	hypothetical protein RJ640_020084 [Escallonia rubra]	Escallonia rubra	74.3	74.3
A_taxiformis_SC_g544.t1 trihelix transcription factor GT-2-like	trihelix transcription factor GT-3b-like [Juglans microcarpa x Juglans regia]	Juglans microcarpa x Juglans regia	67.4	67.4	0.21	4e-08	34	282	XP_041023790.1		A_taxiformis_Cali_g514.t1 trihelix transcription factor GT-2-like	trihelix transcription factor GT-1-like isoform X3 [Phalaenopsis equestris]	Phalaenopsis equestris	65.9	65.9	0.19	2e-07	34.07	311	XP_020593210.1			K_alvarezii_kp_g64.t1 trihelix transcription factor GT-3b-like	trihelix transcription factor DF1-like [Carya illinoinensis]	Carya illinoinensis	76.6	76.6	0.28	8e-11	35.64	611	XP_042961863.1		A_taxiformis_Guam_g944.t1 trihelix transcription factor GT-2-like	hypothetical protein M8C21_021520 [Ambrosia artemisiifolia]	Ambrosia artemisiifolia	67.4	67.4	0.19	1e-07	35.23	546	KAI7754467.1		scaffold-IHJY-2001380-Kappaphycus_alvarezii conserved hypothetical protein [Ricinus communis]	Trihelix transcription factor GT-2 [Cucurbita argyrosperma subsp. sororia]	Cucurbita argyrosperma subsp. sororia	74.3	74.3
A_taxiformis_SC_g544.t1 trihelix transcription factor GT-2-like	hypothetical protein OSB04_021227 [Centaurea solstitialis]	Centaurea solstitialis	67.4	67.4	0.19	4e-08	34.41	277	KAJ9548684.1		A_taxiformis_Cali_g514.t1 trihelix transcription factor GT-2-like	trihelix transcription factor GT-3b-like [Juglans microcarpa x Juglans regia]	Juglans microcarpa x Juglans regia	65.5	65.5	0.21	2e-07	33	282	XP_041023790.1			K_alvarezii_kp_g64.t1 trihelix transcription factor GT-3b-like	trihelix transcription factor GT-3b [Dendrobium catenatum]	Dendrobium catenatum	75.1	75.1	0.26	8e-11	41.3	315	XP_020685936.1		A_taxiformis_Guam_g944.t1 trihelix transcription factor GT-2-like	hypothetical protein SAY86_005163 [Trapa natans]	Trapa natans	67.4	67.4	0.19	1e-07	34.44	565	KAK4776475.1		scaffold-IHJY-2001380-Kappaphycus_alvarezii conserved hypothetical protein [Ricinus communis]	hypothetical protein J1N35_030133 [Gossypium stocksii]	Gossypium stocksii	73.9	73.9
A_taxiformis_SC_g544.t1 trihelix transcription factor GT-2-like	Trihelix transcription factor GT-3a [Camellia lanceoleosa]	Camellia lanceoleosa	67.8	67.8	0.19	4e-08	37.5	293	KAI7989650.1		A_taxiformis_Cali_g514.t1 trihelix transcription factor GT-2-like	trihelix transcription factor GT-1-like [Chenopodium quinoa]	Chenopodium quinoa	66.2	66.2	0.23	2e-07	30.56	407	XP_021744368.1			K_alvarezii_kp_g64.t1 trihelix transcription factor GT-3b-like	hypothetical protein LWI28_028087 [Acer negundo]	Acer negundo	76.3	76.3	0.25	9e-11	36.26	576	KAI9201718.1		A_taxiformis_Guam_g944.t1 trihelix transcription factor GT-2-like	trihelix transcription factor GT-1-like isoform X2 [Phalaenopsis equestris]	Phalaenopsis equestris	66.2	66.2	0.2	2e-07	34.07	320	XP_020593209.1		scaffold-IHJY-2001380-Kappaphycus_alvarezii conserved hypothetical protein [Ricinus communis]	trihelix transcription factor GT-2-like isoform X1 [Tripterygium wilfordii]	Tripterygium wilfordii	73.9	73.9
A_taxiformis_SC_g544.t1 trihelix transcription factor GT-2-like	trihelix transcription factor DF1 [Trifolium repens]	Trifolium repens	68.9	68.9	0.19	4e-08	34.44	576	KAK2457922.1		A_taxiformis_Cali_g514.t1 trihelix transcription factor GT-2-like	trihelix transcription factor DF1-like [Vicia villosa]	Vicia villosa	66.6	66.6	0.21	2e-07	34.34	570	XP_058769878.1			K_alvarezii_kp_g64.t1 trihelix transcription factor GT-3b-like	hypothetical protein K493DRAFT_334860 [Basidiobolus meristosporus CBS 931.73]	Basidiobolus meristosporus CBS 931.73	75.1	75.1	0.26	9e-11	39.39	309	ORY01695.1		A_taxiformis_Guam_g944.t1 trihelix transcription factor GT-2-like	hypothetical protein Pint_07935 [Pistacia integerrima]	Pistacia integerrima	67.4	67.4	0.21	2e-07	32.99	609	KAJ0026146.1		scaffold-IHJY-2001380-Kappaphycus_alvarezii conserved hypothetical protein [Ricinus communis]	hypothetical protein BUALT_Bualt08G0105500 [Buddleja alternifolia]	Buddleja alternifolia	73.9	73.9
A_taxiformis_SC_g544.t1 trihelix transcription factor GT-2-like	hypothetical protein P8452_04649 [Trifolium repens]	Trifolium repens	68.9	68.9	0.19	4e-08	34.44	578	WJX14373.1		A_taxiformis_Cali_g514.t1 trihelix transcription factor GT-2-like	hypothetical protein K493DRAFT_342194 [Basidiobolus meristosporus CBS 931.73]	Basidiobolus meristosporus CBS 931.73	65.5	65.5	0.28	2e-07	32.82	296	ORX82401.1			K_alvarezii_kp_g64.t1 trihelix transcription factor GT-3b-like	hypothetical protein IFM89_020499 [Coptis chinensis]	Coptis chinensis	76.3	76.3	0.25	9e-11	36.26	523	KAF9601583.1		A_taxiformis_Guam_g944.t1 trihelix transcription factor GT-2-like	trihelix transcription factor GT-2 [Pistacia vera]	Pistacia vera	67.4	67.4	0.21	2e-07	32.99	615	XP_031262249.1		scaffold-IHJY-2001380-Kappaphycus_alvarezii conserved hypothetical protein [Ricinus communis]	trihelix transcription factor GT-2-like isoform X2 [Tripterygium wilfordii]	Tripterygium wilfordii	73.9	73.9
A_taxiformis_SC_g544.t1 trihelix transcription factor GT-2-like	trihelix transcription factor DF1 [Trifolium repens]	Trifolium repens	68.2	68.2	0.19	4e-08	34.44	360	KAK2457920.1		A_taxiformis_Cali_g514.t1 trihelix transcription factor GT-2-like	trihelix transcription factor GT-1-like isoform X2 [Phalaenopsis equestris]	Phalaenopsis equestris	65.5	65.5	0.19	2e-07	34.07	320	XP_020593209.1			K_alvarezii_kp_g64.t1 trihelix transcription factor GT-3b-like	hypothetical protein IEQ34_015798 [Dendrobium chrysotoxum]	Dendrobium chrysotoxum	75.1	75.1	0.26	9e-11	41.3	314	KAH0455766.1		A_taxiformis_Guam_g944.t1 trihelix transcription factor GT-2-like	trihelix transcription factor GT-3b-like [Rhododendron vialii]	Rhododendron vialii	65.5	65.5	0.19	2e-07	33.71	267	XP_058209600.1		scaffold-IHJY-2001380-Kappaphycus_alvarezii conserved hypothetical protein [Ricinus communis]	trihelix transcription factor GT-3b-like [Abrus precatorius]	Abrus precatorius	73.2	73.2
A_taxiformis_SC_g544.t1 trihelix transcription factor GT-2-like	hypothetical protein SLEP1_g21892 [Rubroshorea leprosula]	Rubroshorea leprosula	67.4	67.4	0.19	4e-08	36.67	293	GKV10546.1		A_taxiformis_Cali_g514.t1 trihelix transcription factor GT-2-like	hypothetical protein BDL97_13G099800 [Sphagnum fallax]	Sphagnum fallax	65.1	65.1	0.19	2e-07	34.07	287	KAH8944253.1			K_alvarezii_kp_g64.t1 trihelix transcription factor GT-3b-like	trihelix transcription factor GT-2-like isoform X1 [Tripterygium wilfordii]	Tripterygium wilfordii	76.3	76.3	0.28	9e-11	36.36	580	XP_038695709.1		A_taxiformis_Guam_g944.t1 trihelix transcription factor GT-2-like	hypothetical protein CY35_13G100400 [Sphagnum magellanicum]	Sphagnum magellanicum	65.5	65.5	0.19	2e-07	34.07	287	KAH9544116.1		scaffold-IHJY-2001380-Kappaphycus_alvarezii conserved hypothetical protein [Ricinus communis]	hypothetical protein PVL29_024482 [Vitis rotundifolia]	Vitis rotundifolia	73.9	73.9
A_taxiformis_SC_g544.t1 trihelix transcription factor GT-2-like	unnamed protein product [Camellia sinensis]	Camellia sinensis	67.8	67.8	0.19	4e-08	35.96	321	CAL5439691.1		A_taxiformis_Cali_g514.t1 trihelix transcription factor GT-2-like	hypothetical protein TSUD_42990 [Trifolium subterraneum]	Trifolium subterraneum	66.6	66.6	0.19	3e-07	34.44	569	GAU13345.1			K_alvarezii_kp_g64.t1 trihelix transcription factor GT-3b-like	unnamed protein product [Spirodela intermedia]	Spirodela intermedia	76.3	76.3	0.26	9e-11	36.17	559	CAA2616788.1		A_taxiformis_Guam_g944.t1 trihelix transcription factor GT-2-like	hypothetical protein L6452_02514 [Arctium lappa]	Arctium lappa	65.5	65.5	0.19	2e-07	34.83	268	KAI3771351.1		scaffold-IHJY-2001380-Kappaphycus_alvarezii conserved hypothetical protein [Ricinus communis]	unnamed protein product [Vitis vinifera]	Vitis vinifera	73.9	73.9
A_taxiformis_SC_g544.t1 trihelix transcription factor GT-2-like	trihelix transcription factor DF1-like [Mangifera indica]	Mangifera indica	69.7	69.7	0.26	3e-08	28.47	571	XP_044475665.1		A_taxiformis_Cali_g514.t1 trihelix transcription factor GT-2-like	trihelix transcription factor DF1 [Cryptomeria japonica]	Cryptomeria japonica	66.6	66.6	0.2	3e-07	34.78	535	XP_057872749.1			K_alvarezii_kp_g64.t1 trihelix transcription factor GT-3b-like	Trihelix transcription factor GT-2 Trihelix DNA-binding protein [Vigna angularis]	Vigna angularis	76.3	76.3	0.28	1e-10	36.27	546	KAG2401648.1		A_taxiformis_Guam_g944.t1 trihelix transcription factor GT-2-like	trihelix protein [Artemisia annua]	Artemisia annua	67	67	0.19	2e-07	35.23	601	PWA92353.1		scaffold-IHJY-2001380-Kappaphycus_alvarezii conserved hypothetical protein [Ricinus communis]	hypothetical protein V8G54_031065 [Vigna mungo]	Vigna mungo	73.9	73.9
A_taxiformis_SC_g544.t1 trihelix transcription factor GT-2-like	trihelix transcription factor GT-3b [Cynara cardunculus var. scolymus]	Cynara cardunculus var. scolymus	67.8	67.8	0.23	3e-08	32.2	278	XP_024968667.1		A_taxiformis_Cali_g514.t1 trihelix transcription factor GT-2-like	hypothetical protein K7432_001693 [Basidiobolus ranarum]	Basidiobolus ranarum	65.5	65.5	0.15	3e-07	40.58	306	KAK9768008.1			K_alvarezii_kp_g64.t1 trihelix transcription factor GT-3b-like	hypothetical protein I3843_15G014900 [Carya illinoinensis]	Carya illinoinensis	76.3	76.3	0.28	1e-10	35.64	611	KAG7942972.1		A_taxiformis_Guam_g944.t1 trihelix transcription factor GT-2-like	hypothetical protein B296_00055913 [Ensete ventricosum]	Ensete ventricosum	65.5	65.5	0.19	2e-07	35.23	290	RRT33202.1		scaffold-IHJY-2001380-Kappaphycus_alvarezii conserved hypothetical protein [Ricinus communis]	hypothetical protein GOBAR_AA30340 [Gossypium barbadense]	Gossypium barbadense	73.9	73.9
A_taxiformis_SC_g544.t1 trihelix transcription factor GT-2-like	hypothetical protein Patl1_08072 [Pistacia atlantica]	Pistacia atlantica	69.7	69.7	0.21	3e-08	34.02	615	KAJ0086213.1		A_taxiformis_Cali_g514.t1 trihelix transcription factor GT-2-like	trihelix transcription factor GT-3b-like [Camellia sinensis]	Camellia sinensis	65.5	65.5	0.19	3e-07	34.07	323	XP_028064442.1			K_alvarezii_kp_g64.t1 trihelix transcription factor GT-3b-like	trihelix transcription factor GT-2-like [Durio zibethinus]	Durio zibethinus	76.3	76.3	0.28	1e-10	36.36	576	XP_022773391.1		A_taxiformis_Guam_g944.t1 trihelix transcription factor GT-2-like	hypothetical protein SLEP1_g21892 [Rubroshorea leprosula]	Rubroshorea leprosula	65.5	65.5	0.19	2e-07	36.67	292	GKV10547.1		scaffold-IHJY-2001380-Kappaphycus_alvarezii conserved hypothetical protein [Ricinus communis]	hypothetical protein ES319_D05G254400v1 [Gossypium barbadense]	Gossypium barbadense	73.9	73.9
A_taxiformis_SC_g544.t1 trihelix transcription factor GT-2-like	trihelix transcription factor GT-3b-like [Tripterygium wilfordii]	Tripterygium wilfordii	68.6	68.6	0.2	3e-08	35.79	308	XP_038698400.1		A_taxiformis_Cali_g514.t1 trihelix transcription factor GT-2-like	hypothetical protein B296_00055913 [Ensete ventricosum]	Ensete ventricosum	65.1	65.1	0.19	3e-07	35.23	290	RRT33202.1			K_alvarezii_kp_g64.t1 trihelix transcription factor GT-3b-like	unnamed protein product [Prunus armeniaca]	Prunus armeniaca	74.7	74.7	0.26	1e-10	38.54	307	CAB4315178.1		A_taxiformis_Guam_g944.t1 trihelix transcription factor GT-2-like	trihelix transcription factor DF1 [Spinacia oleracea]	Spinacia oleracea	66.6	66.6	0.2	2e-07	35.11	394	XP_021847375.1		scaffold-IHJY-2001380-Kappaphycus_alvarezii conserved hypothetical protein [Ricinus communis]	hypothetical protein IFM89_018401 [Coptis chinensis]	Coptis chinensis	72.4	72.4
A_taxiformis_SC_g544.t1 trihelix transcription factor GT-2-like	trihelix transcription factor GT-1-like [Phalaenopsis equestris]	Phalaenopsis equestris	66.2	66.2	0.19	3e-08	34.07	191	XP_020594430.1		A_taxiformis_Cali_g514.t1 trihelix transcription factor GT-2-like	hypothetical protein CY35_13G100400 [Sphagnum magellanicum]	Sphagnum magellanicum	65.1	65.1	0.19	3e-07	34.07	287	KAH9544116.1			K_alvarezii_kp_g64.t1 trihelix transcription factor GT-3b-like	unnamed protein product [Prunus armeniaca]	Prunus armeniaca	74.7	74.7	0.26	1e-10	38.54	308	CAB4284754.1		A_taxiformis_Guam_g944.t1 trihelix transcription factor GT-2-like	trihelix transcription factor GT-1-like isoform X2 [Diospyros lotus]	Diospyros lotus	66.2	66.2	0.19	2e-07	35.56	341	XP_052191411.1		scaffold-IHJY-2001380-Kappaphycus_alvarezii conserved hypothetical protein [Ricinus communis]	trihelix transcription factor GT-2-like [Vigna unguiculata]	Vigna unguiculata	73.9	73.9
A_taxiformis_SC_g544.t1 trihelix transcription factor GT-2-like	hypothetical protein L1987_17142 [Smallanthus sonchifolius]	Smallanthus sonchifolius	66.6	66.6	0.19	3e-08	35.16	211	KAI3812434.1		A_taxiformis_Cali_g514.t1 trihelix transcription factor GT-2-like	hypothetical protein IW144_006694 [Coemansia sp. RSA 522]	Coemansia sp. RSA 522	61.6	61.6	0.19	3e-07	34.78	122	KAJ2184459.1			K_alvarezii_kp_g64.t1 trihelix transcription factor GT-3b-like	hypothetical protein GBA52_019142 [Prunus armeniaca]	Prunus armeniaca	74.7	74.7	0.26	1e-10	38.54	309	KAH0995278.1		A_taxiformis_Guam_g944.t1 trihelix transcription factor GT-2-like	trihelix transcription factor DF1-like [Vicia villosa]	Vicia villosa	67	67	0.19	2e-07	34.44	570	XP_058769878.1		scaffold-IHJY-2001380-Kappaphycus_alvarezii conserved hypothetical protein [Ricinus communis]	hypothetical protein VitviT2T_028509 [Vitis vinifera]	Vitis vinifera	73.9	73.9
A_taxiformis_SC_g544.t1 trihelix transcription factor GT-2-like	trihelix transcription factor GT-1-like [Iris pallida]	Iris pallida	68.6	68.6	0.19	3e-08	34.83	377	KAJ6807412.1		A_taxiformis_Cali_g514.t1 trihelix transcription factor GT-2-like	trihelix transcription factor GT-3b-like [Juglans regia]	Juglans regia	65.1	65.1	0.19	3e-07	32.58	284	XP_018825790.1			K_alvarezii_kp_g64.t1 trihelix transcription factor GT-3b-like	hypothetical protein DVH24_014758 [Malus domestica]	Malus domestica	74.3	74.3	0.26	1e-10	38.54	287	RXI01409.1		A_taxiformis_Guam_g944.t1 trihelix transcription factor GT-2-like	TPA: hypothetical protein HUJ06_004964 [Nelumbo nucifera]	Nelumbo nucifera	63.9	63.9	0.2	2e-07	34.07	199	DAD34324.1		scaffold-IHJY-2001380-Kappaphycus_alvarezii conserved hypothetical protein [Ricinus communis]	hypothetical protein PVK06_016110 [Gossypium arboreum]	Gossypium arboreum	73.9	73.9
A_taxiformis_SC_g544.t1 trihelix transcription factor GT-2-like	Trihelix transcription factor GT-2 like [Actinidia chinensis var. chinensis]	Actinidia chinensis var. chinensis	70.1	70.1	0.27	2e-08	30.95	548	PSS00065.1		A_taxiformis_Cali_g514.t1 trihelix transcription factor GT-2-like	TPA: hypothetical protein HUJ06_004964 [Nelumbo nucifera]	Nelumbo nucifera	63.5	63.5	0.19	3e-07	34.07	199	DAD34324.1			K_alvarezii_kp_g64.t1 trihelix transcription factor GT-3b-like	unnamed protein product [Fraxinus pennsylvanica]	Fraxinus pennsylvanica	75.9	75.9	0.28	1e-10	33.66	609	CAI9754418.1		A_taxiformis_Guam_g944.t1 trihelix transcription factor GT-2-like	hypothetical protein K493DRAFT_334860 [Basidiobolus meristosporus CBS 931.73]	Basidiobolus meristosporus CBS 931.73	65.5	65.5	0.15	2e-07	43.48	309	ORY01695.1		scaffold-IHJY-2001380-Kappaphycus_alvarezii conserved hypothetical protein [Ricinus communis]	trihelix transcription factor DF1 [Vitis vinifera]	Vitis vinifera	73.9	73.9
A_taxiformis_SC_g544.t1 trihelix transcription factor GT-2-like	trihelix transcription factor GTL1-like isoform X1 [Salvia splendens]	Salvia splendens	70.1	70.1	0.21	2e-08	33.33	489	XP_042003288.1		A_taxiformis_Cali_g514.t1 trihelix transcription factor GT-2-like	trihelix transcription factor DF1-like [Vicia villosa]	Vicia villosa	66.2	66.2	0.21	3e-07	34.34	572	XP_058755223.1			K_alvarezii_kp_g64.t1 trihelix transcription factor GT-3b-like	trihelix transcription factor GT-3b [Pyrus x bretschneideri]	Pyrus x bretschneideri	74.3	74.3	0.26	1e-10	38.54	288	XP_009377750.1		A_taxiformis_Guam_g944.t1 trihelix transcription factor GT-2-like	Trihelix transcription factor GT-3b [Apostasia shenzhenica]	Apostasia shenzhenica	65.5	65.5	0.19	2e-07	34.44	308	PKA62570.1		scaffold-IHJY-2001380-Kappaphycus_alvarezii conserved hypothetical protein [Ricinus communis]	hypothetical protein E1A91_D05G260400v1 [Gossypium mustelinum]	Gossypium mustelinum	73.9	73.9
A_taxiformis_SC_g544.t1 trihelix transcription factor GT-2-like	hypothetical protein I3760_09G210200 [Carya illinoinensis]	Carya illinoinensis	68.6	68.6	0.21	2e-08	36	276	KAG2690874.1		A_taxiformis_Cali_g514.t1 trihelix transcription factor GT-2-like	trihelix protein [Artemisia annua]	Artemisia annua	66.6	66.6	0.19	3e-07	35.23	601	PWA92353.1			K_alvarezii_kp_g64.t1 trihelix transcription factor GT-3b-like	trihelix transcription factor GT-3b-like [Malus sylvestris]	Malus sylvestris	74.3	74.3	0.26	1e-10	38.54	288	XP_050141713.1		A_taxiformis_Guam_g944.t1 trihelix transcription factor GT-2-like	trihelix protein [Chrysanthemum x morifolium]	Chrysanthemum x morifolium	67	67	0.19	2e-07	35.23	597	ALF46672.1		scaffold-IHJY-2001380-Kappaphycus_alvarezii conserved hypothetical protein [Ricinus communis]	trihelix transcription factor DF1 [Gossypium hirsutum]	Gossypium hirsutum	73.9	73.9
A_taxiformis_SC_g544.t1 trihelix transcription factor GT-2-like	trihelix transcription factor GT-3b-like [Carya illinoinensis]	Carya illinoinensis	68.6	68.6	0.21	2e-08	36	276	XP_042940407.1		A_taxiformis_Cali_g514.t1 trihelix transcription factor GT-2-like	hypothetical protein PVL29_005316 [Vitis rotundifolia]	Vitis rotundifolia	66.2	66.2	0.3	3e-07	29.45	510	KAJ9703979.1			K_alvarezii_kp_g64.t1 trihelix transcription factor GT-3b-like	hypothetical protein BUALT_Bualt08G0105500 [Buddleja alternifolia]	Buddleja alternifolia	75.9	75.9	0.28	1e-10	34.65	519	KAG8378124.1		A_taxiformis_Guam_g944.t1 trihelix transcription factor GT-2-like	hypothetical protein POPTR_018G049500v4 [Populus trichocarpa]	Populus trichocarpa	65.9	65.9	0.28	2e-07	29.01	316	KAI9378172.1		scaffold-IHJY-2001380-Kappaphycus_alvarezii conserved hypothetical protein [Ricinus communis]	hypothetical protein ES288_D05G267700v1 [Gossypium darwinii]	Gossypium darwinii	73.9	73.9
A_taxiformis_SC_g544.t1 trihelix transcription factor GT-2-like	trihelix transcription factor GTL1-like isoform X2 [Salvia splendens]	Salvia splendens	69.3	69.3	0.21	2e-08	33.33	430	XP_042003289.1		A_taxiformis_Cali_g514.t1 trihelix transcription factor GT-2-like	unnamed protein product [Cuscuta epithymum]	Cuscuta epithymum	66.2	66.2	0.25	3e-07	31.09	645	CAH9113163.1			K_alvarezii_kp_g64.t1 trihelix transcription factor GT-3b-like	unnamed protein product [Spirodela intermedia]	Spirodela intermedia	75.9	75.9	0.26	1e-10	36.17	566	CAA7392041.1		A_taxiformis_Guam_g944.t1 trihelix transcription factor GT-2-like	trihelix transcription factor DF1-like [Vicia villosa]	Vicia villosa	66.6	66.6	0.19	2e-07	34.44	572	XP_058755223.1		scaffold-IHJY-2001380-Kappaphycus_alvarezii conserved hypothetical protein [Ricinus communis]	hypothetical protein ES319_A05G252200v1 [Gossypium barbadense]	Gossypium barbadense	73.9	73.9
A_taxiformis_SC_g544.t1 trihelix transcription factor GT-2-like	unnamed protein product [Ilex paraguariensis]	Ilex paraguariensis	68.2	68.2	0.19	2e-08	33.71	264	CAK9133840.1		A_taxiformis_Cali_g514.t1 trihelix transcription factor GT-2-like	unnamed protein product [Cuscuta europaea]	Cuscuta europaea	66.2	66.2	0.25	3e-07	31.09	644	CAH9101681.1			K_alvarezii_kp_g64.t1 trihelix transcription factor GT-3b-like	trihelix transcription factor DF1-like [Vigna umbellata]	Vigna umbellata	75.9	75.9	0.28	1e-10	37	652	XP_047162709.1		A_taxiformis_Guam_g944.t1 trihelix transcription factor GT-2-like	hypothetical protein RJ639_004527 [Escallonia herrerae]	Escallonia herrerae	65.1	65.1	0.19	2e-07	33.71	271	KAK3018037.1		scaffold-IHJY-2001380-Kappaphycus_alvarezii conserved hypothetical protein [Ricinus communis]	hypothetical protein GOBAR_DD21700 [Gossypium barbadense]	Gossypium barbadense	73.9	73.9
A_taxiformis_SC_g544.t1 trihelix transcription factor GT-2-like	hypothetical protein L1987_21612 [Smallanthus sonchifolius]	Smallanthus sonchifolius	63.5	63.5	0.13	2e-08	38.71	84	KAI3805727.1		A_taxiformis_Cali_g514.t1 trihelix transcription factor GT-2-like	hypothetical protein C4D60_Mb04t36020 [Musa balbisiana]	Musa balbisiana	66.2	66.2	0.19	3e-07	34.09	678	THU74688.1			K_alvarezii_kp_g64.t1 trihelix transcription factor GT-3b-like	hypothetical protein CerSpe_227010 [Prunus speciosa]	Prunus speciosa	74.3	74.3	0.26	1e-10	38.54	307	BFG36427.1		A_taxiformis_Guam_g944.t1 trihelix transcription factor GT-2-like	trihelix protein [Artemisia annua]	Artemisia annua	66.2	66.2	0.19	2e-07	35.23	384	PWA81132.1		scaffold-IHJY-2001380-Kappaphycus_alvarezii conserved hypothetical protein [Ricinus communis]	hypothetical protein ES332_D05G267500v1 [Gossypium tomentosum]	Gossypium tomentosum	73.9	73.9
A_taxiformis_SC_g544.t1 trihelix transcription factor GT-2-like	trihelix transcription factor GTL1-like [Vitis riparia]	Vitis riparia	70.9	70.9	0.29	1e-08	27.14	661	XP_034684270.1		A_taxiformis_Cali_g514.t1 trihelix transcription factor GT-2-like	trihelix protein [Chrysanthemum x morifolium]	Chrysanthemum x morifolium	66.2	66.2	0.19	4e-07	35.23	597	ALF46672.1			K_alvarezii_kp_g64.t1 trihelix transcription factor GT-3b-like	trihelix transcription factor GT-3b-like [Pyrus ussuriensis x Pyrus communis]	Pyrus ussuriensis x Pyrus communis	74.3	74.3	0.26	1e-10	38.54	288	KAB2621931.1		A_taxiformis_Guam_g944.t1 trihelix transcription factor GT-2-like	hypothetical protein GIB67_000432 [Kingdonia uniflora]	Kingdonia uniflora	63.5	63.5	0.29	2e-07	32.59	197	KAF6156892.1		scaffold-IHJY-2001380-Kappaphycus_alvarezii conserved hypothetical protein [Ricinus communis]	Trihelix transcription factor GT-2 [Vitis vinifera]	Vitis vinifera	73.9	73.9
A_taxiformis_SC_g544.t1 trihelix transcription factor GT-2-like	hypothetical protein E3N88_11643 [Mikania micrantha]	Mikania micrantha	68.6	68.6	0.21	1e-08	37.25	256	KAD6120372.1		A_taxiformis_Cali_g514.t1 trihelix transcription factor GT-2-like	hypothetical protein KSS87_018856 [Heliosperma pusillum]	Heliosperma pusillum	66.2	66.2	0.19	4e-07	35.23	669	KAH9609948.1			K_alvarezii_kp_g64.t1 trihelix transcription factor GT-3b-like	trihelix transcription factor GT-3b-like isoform X3 [Ananas comosus]	Ananas comosus	73.9	73.9	0.25	1e-10	38.64	263	XP_020087251.1		A_taxiformis_Guam_g944.t1 trihelix transcription factor GT-2-like	hypothetical protein PVL29_005316 [Vitis rotundifolia]	Vitis rotundifolia	66.6	66.6	0.3	3e-07	29.45	510	KAJ9703979.1		scaffold-IHJY-2001380-Kappaphycus_alvarezii conserved hypothetical protein [Ricinus communis]	hypothetical protein RJ639_000561 [Escallonia herrerae]	Escallonia herrerae	73.9	73.9
A_taxiformis_SC_g544.t1 trihelix transcription factor GT-2-like	hypothetical protein CY35_02G080200 [Sphagnum magellanicum]	Sphagnum magellanicum	70.1	70.1	0.21	8e-09	33.33	316	KAH9571179.1		A_taxiformis_Cali_g514.t1 trihelix transcription factor GT-2-like	unnamed protein product [Thlaspi arvense]	Thlaspi arvense	63.9	63.9	0.19	4e-07	33.71	250	CAH2045443.1			K_alvarezii_kp_g64.t1 trihelix transcription factor GT-3b-like	PREDICTED: trihelix transcription factor GT-3b [Prunus mume]	Prunus mume	74.3	74.3	0.26	1e-10	38.54	306	XP_008243583.1		A_taxiformis_Guam_g944.t1 trihelix transcription factor GT-2-like	hypothetical protein Nepgr_023417 [Nepenthes gracilis]	Nepenthes gracilis	66.6	66.6	0.19	3e-07	36.78	660	GMH21575.1		scaffold-IHJY-2001380-Kappaphycus_alvarezii conserved hypothetical protein [Ricinus communis]	hypothetical protein ES288_A05G259500v1 [Gossypium darwinii]	Gossypium darwinii	73.9	73.9
A_taxiformis_SC_g544.t1 trihelix transcription factor GT-2-like	trihelix transcription factor GT-2-like protein [Trifolium pratense]	Trifolium pratense	68.2	68.2	0.19	8e-09	34.44	208	PNX99269.1		A_taxiformis_Cali_g514.t1 trihelix transcription factor GT-2-like	trihelix protein [Artemisia annua]	Artemisia annua	65.5	65.5	0.19	4e-07	35.23	384	PWA81132.1			K_alvarezii_kp_g64.t1 trihelix transcription factor GT-3b-like	trihelix transcription factor GT-3b-like [Prunus dulcis]	Prunus dulcis	74.3	74.3	0.26	1e-10	38.54	308	XP_034217972.1		A_taxiformis_Guam_g944.t1 trihelix transcription factor GT-2-like	trihelix transcription factor GT-1-like isoform X1 [Diospyros lotus]	Diospyros lotus	65.9	65.9	0.19	3e-07	35.56	385	XP_052191410.1		scaffold-IHJY-2001380-Kappaphycus_alvarezii conserved hypothetical protein [Ricinus communis]	trihelix transcription factor DF1-like [Gossypium hirsutum]	Gossypium hirsutum	73.9	73.9
A_taxiformis_SC_g544.t1 trihelix transcription factor GT-2-like	hypothetical protein Cgig2_005379 [Carnegiea gigantea]	Carnegiea gigantea	70.5	70.5	0.19	8e-09	38.2	373	KAJ8437628.1		A_taxiformis_Cali_g514.t1 trihelix transcription factor GT-2-like	hypothetical protein KSS87_015521 [Heliosperma pusillum]	Heliosperma pusillum	65.9	65.9	0.19	4e-07	35.23	577	KAH9615162.1			K_alvarezii_kp_g64.t1 trihelix transcription factor GT-3b-like	trihelix transcription factor GTL1 [Cryptomeria japonica]	Cryptomeria japonica	75.9	75.9	0.3	1e-10	35.71	693	XP_057867883.1		A_taxiformis_Guam_g944.t1 trihelix transcription factor GT-2-like	hypothetical protein L1887_20938 [Cichorium endivia]	Cichorium endivia	66.6	66.6	0.19	3e-07	35.56	631	KAI3513602.1		scaffold-IHJY-2001380-Kappaphycus_alvarezii conserved hypothetical protein [Ricinus communis]	unnamed protein product [Fraxinus pennsylvanica]	Fraxinus pennsylvanica	73.9	73.9
A_taxiformis_SC_g544.t1 trihelix transcription factor GT-2-like	hypothetical protein [Adiantum nelumboides]	Adiantum nelumboides	70.9	70.9	0.22	5e-09	33.01	326	MCO5596712.1		A_taxiformis_Cali_g514.t1 trihelix transcription factor GT-2-like	Trihelix transcription factor GT-3b [Apostasia shenzhenica]	Apostasia shenzhenica	64.7	64.7	0.19	4e-07	34.44	308	PKA62570.1			K_alvarezii_kp_g64.t1 trihelix transcription factor GT-3b-like	trihelix transcription factor GT-3b-like [Prunus persica]	Prunus persica	74.3	74.3	0.26	1e-10	38.54	309	XP_020420670.1		A_taxiformis_Guam_g944.t1 trihelix transcription factor GT-2-like	unnamed protein product [Thlaspi arvense]	Thlaspi arvense	64.3	64.3	0.19	3e-07	33.71	250	CAH2045443.1		scaffold-IHJY-2001380-Kappaphycus_alvarezii conserved hypothetical protein [Ricinus communis]	trihelix transcription factor DF1 [Gossypium raimondii]	Gossypium raimondii	73.9	73.9
A_taxiformis_SC_g544.t1 trihelix transcription factor GT-2-like	PREDICTED: trihelix transcription factor GT-2-like [Fragaria vesca subsp. vesca]	Fragaria vesca subsp. vesca	72.4	72.4	0.22	4e-09	29.41	562	XP_011467225.1		A_taxiformis_Cali_g514.t1 trihelix transcription factor GT-2-like	trihelix transcription factor DF1 [Vitis vinifera]	Vitis vinifera	65.9	65.9	0.3	4e-07	29.45	510	XP_002276933.1			K_alvarezii_kp_g64.t1 trihelix transcription factor GT-3b-like	unnamed protein product [Urochloa decumbens]	Urochloa decumbens	75.5	75.5	0.25	1e-10	35.23	543	CAL5026204.1		A_taxiformis_Guam_g944.t1 trihelix transcription factor GT-2-like	unnamed protein product [Cuscuta epithymum]	Cuscuta epithymum	66.6	66.6	0.25	3e-07	31.09	645	CAH9113163.1		scaffold-IHJY-2001380-Kappaphycus_alvarezii conserved hypothetical protein [Ricinus communis]	hypothetical protein E1A91_A05G258800v1 [Gossypium mustelinum]	Gossypium mustelinum	73.9	73.9
A_taxiformis_SC_g544.t1 trihelix transcription factor GT-2-like	trihelix transcription factor GT-2 [Beta vulgaris subsp. vulgaris]	Beta vulgaris subsp. vulgaris	72	72	0.21	3e-09	36.08	400	XP_010686620.2		A_taxiformis_Cali_g514.t1 trihelix transcription factor GT-2-like	Trihelix transcription factor GT-2 [Vitis vinifera]	Vitis vinifera	65.9	65.9	0.3	4e-07	29.45	511	RVW24800.1			K_alvarezii_kp_g64.t1 trihelix transcription factor GT-3b-like	trihelix transcription factor GT-2-like [Cucurbita pepo subsp. pepo]	Cucurbita pepo subsp. pepo	75.5	75.5	0.28	2e-10	35.29	526	XP_023523512.1		A_taxiformis_Guam_g944.t1 trihelix transcription factor GT-2-like	hypothetical protein SAY87_007537 [Trapa incisa]	Trapa incisa	66.2	66.2	0.21	3e-07	34.02	565	KAK4765895.1		scaffold-IHJY-2001380-Kappaphycus_alvarezii conserved hypothetical protein [Ricinus communis]	hypothetical protein [Gossypium harknessii]	Gossypium harknessii	73.9	73.9
A_taxiformis_SC_g544.t1 trihelix transcription factor GT-2-like	hypothetical protein O6H91_17G044300 [Diphasiastrum complanatum]	Diphasiastrum complanatum	73.6	73.6	0.5	2e-09	26.12	718	KAJ7525291.1		A_taxiformis_Cali_g514.t1 trihelix transcription factor GT-2-like	trihelix transcription factor gt-2 [Phtheirospermum japonicum]	Phtheirospermum japonicum	65.9	65.9	0.26	4e-07	32.52	478	GFQ06009.1			K_alvarezii_kp_g64.t1 trihelix transcription factor GT-3b-like	trihelix transcription factor GT-3b-like [Malus domestica]	Malus domestica	73.9	73.9	0.26	2e-10	38.54	297	XP_008370106.2		A_taxiformis_Guam_g944.t1 trihelix transcription factor GT-2-like	trihelix transcription factor gt-2 [Phtheirospermum japonicum]	Phtheirospermum japonicum	65.9	65.9	0.26	3e-07	32.52	478	GFQ06009.1		scaffold-IHJY-2001380-Kappaphycus_alvarezii conserved hypothetical protein [Ricinus communis]	hypothetical protein [Gossypium schwendimanii]	Gossypium schwendimanii	73.9	73.9
A_taxiformis_SC_g544.t1 trihelix transcription factor GT-2-like	hypothetical protein BVRB_8g184380 [Beta vulgaris subsp. vulgaris]	Beta vulgaris subsp. vulgaris	73.2	73.2	0.21	1e-09	36.08	400	KMT04365.1		A_taxiformis_Cali_g514.t1 trihelix transcription factor GT-2-like	trihelix transcription factor GT-2-like [Vitis riparia]	Vitis riparia	65.9	65.9	0.3	4e-07	29.45	511	XP_034683811.1			K_alvarezii_kp_g64.t1 trihelix transcription factor GT-3b-like	trihelix transcription factor DF1-like isoform X1 [Telopea speciosissima]	Telopea speciosissima	75.5	75.5	0.38	2e-10	28.68	598	XP_043721519.1		A_taxiformis_Guam_g944.t1 trihelix transcription factor GT-2-like	trihelix transcription factor DF1 [Vitis vinifera]	Vitis vinifera	66.2	66.2	0.3	3e-07	29.45	510	XP_002276933.1		scaffold-IHJY-2001380-Kappaphycus_alvarezii conserved hypothetical protein [Ricinus communis]	trihelix transcription factor GT-3b isoform X2 [Ricinus communis]	Ricinus communis	72.8	72.8
A_taxiformis_SC_g544.t1 trihelix transcription factor GT-2-like	unnamed protein product [Lasius platythorax]	Lasius platythorax	72.8	72.8	0.32	4e-10	29.93	251	CAL1685159.1		A_taxiformis_Cali_g514.t1 trihelix transcription factor GT-2-like	hypothetical protein L1887_20938 [Cichorium endivia]	Cichorium endivia	65.9	65.9	0.19	4e-07	35.56	631	KAI3513602.1			K_alvarezii_kp_g64.t1 trihelix transcription factor GT-3b-like	trihelix transcription factor GT-3b-like [Abrus precatorius]	Abrus precatorius	73.9	73.9	0.25	2e-10	43.18	308	XP_027361935.1		A_taxiformis_Guam_g944.t1 trihelix transcription factor GT-2-like	Trihelix transcription factor GT-2 [Vitis vinifera]	Vitis vinifera	66.2	66.2	0.3	3e-07	29.45	511	RVW24800.1		scaffold-IHJY-2001380-Kappaphycus_alvarezii conserved hypothetical protein [Ricinus communis]	Trihelix transcription factor GT-2 Trihelix DNA-binding protein [Vigna angularis]	Vigna angularis	73.6	73.6
[truncated: 95 more columns]

## Sheet: Table S4
Table S4. BLASTn results of each putative TTF
Query	Description	Subject	Q. start	Q. end	S. start	S. end	Length	Score	Bit score	E-value	% Ident
A_taxiformis_SC_g544.t1 trihelix transcription factor GT-2-like	trihelix transcription factor GT-2-like	A_taxiformis_SC_g544.t1	1	1374	1	1374	1374	1374	2538.42	0	1
A_taxiformis_SC_g544.t1 trihelix transcription factor GT-2-like	trihelix transcription factor GT-2-like	A_taxiformis_Guam_g944.t1	10	1374	1	1365	1365	1257	2322.36	0	0.9736
A_taxiformis_SC_g544.t1 trihelix transcription factor GT-2-like	trihelix transcription factor GT-2-like	A_taxiformis_Cali_g514.t1	1	1374	1	1374	1374	1206	2228.18	0	0.9592
A_taxiformis_Cali_g514.t1 trihelix transcription factor GT-2-like	trihelix transcription factor GT-2-like	A_taxiformis_Cali_g514.t1	1	1374	1	1374	1374	1374	2538.42	0	1
A_taxiformis_Cali_g514.t1 trihelix transcription factor GT-2-like	trihelix transcription factor GT-2-like	A_taxiformis_SC_g544.t1	1	1374	1	1374	1374	1206	2228.18	0	0.9592
A_taxiformis_Cali_g514.t1 trihelix transcription factor GT-2-like	trihelix transcription factor GT-2-like	A_taxiformis_Guam_g944.t1	10	1374	1	1365	1365	1200	2217.1	0	0.9597
K_alvarezii_kp_g64.t1 trihelix transcription factor GT-3b-like	trihelix transcription factor GT-3b-like	K_alvarezii_kp_g64.t1	1	1059	1	1059	1059	1059	1956.72	0	1
K_alvarezii_kp_g64.t1 trihelix transcription factor GT-3b-like	conserved hypothetical protein [Ricinus communis]	scaffold-IHJY-2001381-Kappaphycus_alvarezii	1	306	211	516	306	297	549.58	2.19e-154	0.9902
K_alvarezii_kp_g64.t1 trihelix transcription factor GT-3b-like	conserved hypothetical protein [Ricinus communis]	scaffold-IHJY-2001380-Kappaphycus_alvarezii	1	306	7	312	306	297	549.58	2.19e-154	0.9902
K_alvarezii_kp_g64.t1 trihelix transcription factor GT-3b-like	uncharacterized protein LOC100381416 [Zea mays]	scaffold-BWVJ-2022936-Betaphycus_philippinensis	1	302	193	494	302	200	370.45	1.83e-100	0.8874
A_taxiformis_Guam_g944.t1 trihelix transcription factor GT-2-like	trihelix transcription factor GT-2-like	A_taxiformis_Guam_g944.t1	1	1365	1	1365	1365	1365	2521.8	0	1
A_taxiformis_Guam_g944.t1 trihelix transcription factor GT-2-like	trihelix transcription factor GT-2-like	A_taxiformis_SC_g544.t1	1	1365	10	1374	1365	1257	2322.36	0	0.9736
A_taxiformis_Guam_g944.t1 trihelix transcription factor GT-2-like	trihelix transcription factor GT-2-like	A_taxiformis_Cali_g514.t1	1	1365	10	1374	1365	1200	2217.1	0	0.9597
scaffold-IHJY-2001380-Kappaphycus_alvarezii conserved hypothetical protein [Ricinus communis]	conserved hypothetical protein [Ricinus communis]	scaffold-IHJY-2001381-Kappaphycus_alvarezii	1	312	205	516	312	312	577.27	2.77e-163	1
scaffold-IHJY-2001380-Kappaphycus_alvarezii conserved hypothetical protein [Ricinus communis]	conserved hypothetical protein [Ricinus communis]	scaffold-IHJY-2001380-Kappaphycus_alvarezii	1	312	1	312	312	312	577.27	2.77e-163	1
scaffold-IHJY-2001380-Kappaphycus_alvarezii conserved hypothetical protein [Ricinus communis]	trihelix transcription factor GT-3b-like	K_alvarezii_kp_g64.t1	7	312	1	306	306	297	549.58	6.05e-155	0.9902
scaffold-IHJY-2001380-Kappaphycus_alvarezii conserved hypothetical protein [Ricinus communis]	uncharacterized protein LOC100381416 [Zea mays]	scaffold-BWVJ-2022936-Betaphycus_philippinensis	1	308	187	494	308	194	359.37	1.09e-97	0.8766
scaffold-IHJY-2001381-Kappaphycus_alvarezii conserved hypothetical protein [Ricinus communis]	conserved hypothetical protein [Ricinus communis]	scaffold-IHJY-2001381-Kappaphycus_alvarezii	1	516	1	516	516	516	953.99	0	1
scaffold-IHJY-2001381-Kappaphycus_alvarezii conserved hypothetical protein [Ricinus communis]	conserved hypothetical protein [Ricinus communis]	scaffold-IHJY-2001380-Kappaphycus_alvarezii	205	516	1	312	312	312	577.27	4.76e-163	1
scaffold-IHJY-2001381-Kappaphycus_alvarezii conserved hypothetical protein [Ricinus communis]	trihelix transcription factor GT-3b-like	K_alvarezii_kp_g64.t1	211	516	1	306	306	297	549.58	1.04e-154	0.9902
scaffold-IHJY-2001381-Kappaphycus_alvarezii conserved hypothetical protein [Ricinus communis]	uncharacterized protein LOC100381416 [Zea mays]	scaffold-BWVJ-2022936-Betaphycus_philippinensis	19	512	1	494	495	227	420.31	8.49e-116	0.8202
scaffold-UGPM-2004273-Chondrus_crispus PREDICTED: trihelix transcription factor GT-3b-like [Glycine max]	PREDICTED: trihelix transcription factor GT-3b-like [Glycine max]	scaffold-UGPM-2004273-Chondrus_crispus	1	318	1	318	318	318	588.36	1.31e-166	1
scaffold-UGPM-2004273-Chondrus_crispus PREDICTED: trihelix transcription factor GT-3b-like [Glycine max]	PREDICTED: trihelix transcription factor GT-3b-like [Glycine max]	scaffold-WEJN-2025014-Mazzaella_japonica	1	318	1	318	318	285	527.41	2.89e-148	0.9654
scaffold-JEBK-2003052-Eucheuma_denticulatum conserved hypothetical protein [Ricinus communis]	conserved hypothetical protein [Ricinus communis]	scaffold-JEBK-2003052-Eucheuma_denticulatum	1	513	1	513	513	513	948.45	0	1
scaffold-CKXF-2019441-Ahnfeltiopsis_flabelliformis Zinc finger and SCAN domain-containing protein [Medicago truncatula]	Zinc finger and SCAN domain-containing protein [Medicago truncatula]	scaffold-CKXF-2019441-Ahnfeltiopsis_flabelliformis	1	267	1	267	267	267	494.18	2.42e-138	1
scaffold-ZJOJ-2006450-Grateloupia_filicina PREDICTED: trihelix transcription factor GT-3b-like [Glycine max]	PREDICTED: trihelix transcription factor GT-3b-like [Glycine max]	scaffold-ZJOJ-2006450-Grateloupia_filicina	1	381	1	381	381	381	704.69	0	1
scaffold-ZJOJ-2006450-Grateloupia_filicina PREDICTED: trihelix transcription factor GT-3b-like [Glycine max]	PREDICTED: trihelix transcription factor GT-3b-like [Glycine max]	scaffold-IKIZ-2012078-Grateloupia_livida	118	381	1	264	264	183	339.06	1.77e-91	0.8977
scaffold-BWVJ-2022936-Betaphycus_philippinensis uncharacterized protein LOC100381416 [Zea mays]	uncharacterized protein LOC100381416 [Zea mays]	scaffold-BWVJ-2022936-Betaphycus_philippinensis	1	498	1	498	498	498	920.75	0	1
scaffold-BWVJ-2022936-Betaphycus_philippinensis uncharacterized protein LOC100381416 [Zea mays]	conserved hypothetical protein [Ricinus communis]	scaffold-IHJY-2001381-Kappaphycus_alvarezii	1	494	19	512	495	227	420.31	8.17e-116	0.8202
scaffold-BWVJ-2022936-Betaphycus_philippinensis uncharacterized protein LOC100381416 [Zea mays]	trihelix transcription factor GT-3b-like	K_alvarezii_kp_g64.t1	193	494	1	302	302	200	370.45	8.35e-101	0.8874
scaffold-BWVJ-2022936-Betaphycus_philippinensis uncharacterized protein LOC100381416 [Zea mays]	conserved hypothetical protein [Ricinus communis]	scaffold-IHJY-2001380-Kappaphycus_alvarezii	187	494	1	308	308	194	359.37	1.81e-97	0.8766
scaffold-IKIZ-2012078-Grateloupia_livida PREDICTED: trihelix transcription factor GT-3b-like [Glycine max]	PREDICTED: trihelix transcription factor GT-3b-like [Glycine max]	scaffold-IKIZ-2012078-Grateloupia_livida	1	264	1	264	264	264	488.64	1.11e-136	1
scaffold-IKIZ-2012078-Grateloupia_livida PREDICTED: trihelix transcription factor GT-3b-like [Glycine max]	PREDICTED: trihelix transcription factor GT-3b-like [Glycine max]	scaffold-ZJOJ-2006450-Grateloupia_filicina	1	264	118	381	264	183	339.06	1.18e-91	0.8977
scaffold-WEJN-2025014-Mazzaella_japonica PREDICTED: trihelix transcription factor GT-3b-like [Glycine max]	PREDICTED: trihelix transcription factor GT-3b-like [Glycine max]	scaffold-WEJN-2025014-Mazzaella_japonica	1	318	1	318	318	318	588.36	1.31e-166	1
scaffold-WEJN-2025014-Mazzaella_japonica PREDICTED: trihelix transcription factor GT-3b-like [Glycine max]	PREDICTED: trihelix transcription factor GT-3b-like [Glycine max]	scaffold-UGPM-2004273-Chondrus_crispus	1	318	1	318	318	285	527.41	2.89e-148	0.9654

## Sheet: Table S5
Table S5. BLASTp results of each putative TTF
Query	Description	Subject	Q. start	Q. end	S. start	S. end	Length	Score	Bit score	E-value	% Ident
A_taxiformis_SC_g544.t1 trihelix transcription factor GT-2-like	trihelix transcription factor GT-2-like	A_taxiformis_Guam_g944.t1	4	457	1	454	454	2352	910.6	0	0.9736
A_taxiformis_SC_g544.t1 trihelix transcription factor GT-2-like	trihelix transcription factor GT-2-like	A_taxiformis_Cali_g514.t1	1	457	1	457	457	2318	897.5	0	0.954
A_taxiformis_SC_g544.t1 trihelix transcription factor GT-2-like	PREDICTED: trihelix transcription factor GT-3b-like [Glycine max]	scaffold-ZJOJ-2006450-Grateloupia_filicina	1	98	30	127	98	411	162.93	1.7e-47	0.7551
A_taxiformis_SC_g544.t1 trihelix transcription factor GT-2-like	PREDICTED: trihelix transcription factor GT-3b-like [Glycine max]	scaffold-IKIZ-2012078-Grateloupia_livida	11	98	1	88	88	403	159.84	7.22e-47	0.7955
A_taxiformis_SC_g544.t1 trihelix transcription factor GT-2-like	PREDICTED: trihelix transcription factor GT-3b-like [Glycine max]	scaffold-WEJN-2025014-Mazzaella_japonica	6	97	13	106	94	349	139.04	9.33e-39	0.6383
A_taxiformis_SC_g544.t1 trihelix transcription factor GT-2-like	PREDICTED: trihelix transcription factor GT-3b-like [Glycine max]	scaffold-UGPM-2004273-Chondrus_crispus	6	97	13	106	94	349	139.04	9.33e-39	0.6383
A_taxiformis_SC_g544.t1 trihelix transcription factor GT-2-like	Zinc finger and SCAN domain-containing protein [Medicago truncatula]	scaffold-CKXF-2019441-Ahnfeltiopsis_flabelliformis	11	97	1	89	89	328	130.95	6.4e-36	0.618
A_taxiformis_SC_g544.t1 trihelix transcription factor GT-2-like	trihelix transcription factor GT-3b-like	K_alvarezii_kp_g64.t1	5	106	6	107	102	345	137.5	2.56e-35	0.5882
A_taxiformis_SC_g544.t1 trihelix transcription factor GT-2-like	conserved hypothetical protein [Ricinus communis]	scaffold-JEBK-2003052-Eucheuma_denticulatum	5	100	75	170	96	330	131.72	4.14e-35	0.6042
A_taxiformis_SC_g544.t1 trihelix transcription factor GT-2-like	uncharacterized protein LOC100381416 [Zea mays]	scaffold-BWVJ-2022936-Betaphycus_philippinensis	5	100	70	165	97	316	126.33	3.79e-33	0.6186
A_taxiformis_SC_g544.t1 trihelix transcription factor GT-2-like	conserved hypothetical protein [Ricinus communis]	scaffold-IHJY-2001381-Kappaphycus_alvarezii	5	100	76	171	97	313	125.18	1.02e-32	0.6082
A_taxiformis_SC_g544.t1 trihelix transcription factor GT-2-like	conserved hypothetical protein [Ricinus communis]	scaffold-IHJY-2001380-Kappaphycus_alvarezii	5	100	8	103	96	303	121.32	3.81e-32	0.5938
Query	Description	Subject	Q. start	Q. end	S. start	S. end	Length	Score	Bit score	E-value	% Ident
A_taxiformis_Cali_g514.t1 trihelix transcription factor GT-2-like	trihelix transcription factor GT-2-like	A_taxiformis_SC_g544.t1	1	457	1	457	457	2318	897.5	0	0.954
A_taxiformis_Cali_g514.t1 trihelix transcription factor GT-2-like	trihelix transcription factor GT-2-like	A_taxiformis_Guam_g944.t1	4	457	1	454	454	2318	897.5	0	0.9604
A_taxiformis_Cali_g514.t1 trihelix transcription factor GT-2-like	PREDICTED: trihelix transcription factor GT-3b-like [Glycine max]	scaffold-ZJOJ-2006450-Grateloupia_filicina	1	98	30	127	98	415	164.47	4.47e-48	0.7551
A_taxiformis_Cali_g514.t1 trihelix transcription factor GT-2-like	PREDICTED: trihelix transcription factor GT-3b-like [Glycine max]	scaffold-IKIZ-2012078-Grateloupia_livida	11	98	1	88	88	405	160.61	3.06e-47	0.7955
A_taxiformis_Cali_g514.t1 trihelix transcription factor GT-2-like	PREDICTED: trihelix transcription factor GT-3b-like [Glycine max]	scaffold-WEJN-2025014-Mazzaella_japonica	6	97	13	106	94	351	139.81	4.35e-39	0.6383
A_taxiformis_Cali_g514.t1 trihelix transcription factor GT-2-like	PREDICTED: trihelix transcription factor GT-3b-like [Glycine max]	scaffold-UGPM-2004273-Chondrus_crispus	6	97	13	106	94	351	139.81	4.35e-39	0.6383
A_taxiformis_Cali_g514.t1 trihelix transcription factor GT-2-like	Zinc finger and SCAN domain-containing protein [Medicago truncatula]	scaffold-CKXF-2019441-Ahnfeltiopsis_flabelliformis	11	97	1	89	89	331	132.11	1.99e-36	0.618
A_taxiformis_Cali_g514.t1 trihelix transcription factor GT-2-like	trihelix transcription factor GT-3b-like	K_alvarezii_kp_g64.t1	5	106	6	107	102	345	137.5	2.39e-35	0.5882
A_taxiformis_Cali_g514.t1 trihelix transcription factor GT-2-like	conserved hypothetical protein [Ricinus communis]	scaffold-JEBK-2003052-Eucheuma_denticulatum	3	100	73	170	98	329	131.34	5.65e-35	0.5918
A_taxiformis_Cali_g514.t1 trihelix transcription factor GT-2-like	uncharacterized protein LOC100381416 [Zea mays]	scaffold-BWVJ-2022936-Betaphycus_philippinensis	5	100	70	165	97	316	126.33	3.12e-33	0.6186
A_taxiformis_Cali_g514.t1 trihelix transcription factor GT-2-like	conserved hypothetical protein [Ricinus communis]	scaffold-IHJY-2001381-Kappaphycus_alvarezii	5	100	76	171	97	314	125.56	7.16e-33	0.6082
A_taxiformis_Cali_g514.t1 trihelix transcription factor GT-2-like	conserved hypothetical protein [Ricinus communis]	scaffold-IHJY-2001380-Kappaphycus_alvarezii	5	100	8	103	96	306	122.48	1.31e-32	0.5938
Query	Description	Subject	Q. start	Q. end	S. start	S. end	Length	Score	Bit score	E-value	% Ident
K_alvarezii_kp_g64.t1 trihelix transcription factor GT-3b-like	conserved hypothetical protein [Ricinus communis]	scaffold-IHJY-2001381-Kappaphycus_alvarezii	1	102	71	172	102	577	226.87	5.22e-73	1
K_alvarezii_kp_g64.t1 trihelix transcription factor GT-3b-like	conserved hypothetical protein [Ricinus communis]	scaffold-IHJY-2001380-Kappaphycus_alvarezii	1	102	3	104	102	565	222.25	4.53e-72	1
K_alvarezii_kp_g64.t1 trihelix transcription factor GT-3b-like	uncharacterized protein LOC100381416 [Zea mays]	scaffold-BWVJ-2022936-Betaphycus_philippinensis	1	102	65	166	102	536	211.07	6.96e-67	0.9314
K_alvarezii_kp_g64.t1 trihelix transcription factor GT-3b-like	conserved hypothetical protein [Ricinus communis]	scaffold-JEBK-2003052-Eucheuma_denticulatum	1	102	70	171	102	483	190.66	8.27e-59	0.8529
K_alvarezii_kp_g64.t1 trihelix transcription factor GT-3b-like	trihelix transcription factor GT-2-like	A_taxiformis_Cali_g514.t1	6	107	5	106	102	347	138.27	9.2e-36	0.5882
K_alvarezii_kp_g64.t1 trihelix transcription factor GT-3b-like	trihelix transcription factor GT-2-like	A_taxiformis_SC_g544.t1	6	107	5	106	102	347	138.27	1.11e-35	0.5882
K_alvarezii_kp_g64.t1 trihelix transcription factor GT-3b-like	trihelix transcription factor GT-2-like	A_taxiformis_Guam_g944.t1	6	107	2	103	102	345	137.5	1.56e-35	0.5882
K_alvarezii_kp_g64.t1 trihelix transcription factor GT-3b-like	PREDICTED: trihelix transcription factor GT-3b-like [Glycine max]	scaffold-WEJN-2025014-Mazzaella_japonica	7	98	13	106	94	305	122.09	3.08e-33	0.6064
K_alvarezii_kp_g64.t1 trihelix transcription factor GT-3b-like	PREDICTED: trihelix transcription factor GT-3b-like [Glycine max]	scaffold-UGPM-2004273-Chondrus_crispus	7	98	13	106	94	305	122.09	3.08e-33	0.6064
K_alvarezii_kp_g64.t1 trihelix transcription factor GT-3b-like	PREDICTED: trihelix transcription factor GT-3b-like [Glycine max]	scaffold-ZJOJ-2006450-Grateloupia_filicina	8	99	36	127	92	305	122.09	6.67e-33	0.5761
K_alvarezii_kp_g64.t1 trihelix transcription factor GT-3b-like	PREDICTED: trihelix transcription factor GT-3b-like [Glycine max]	scaffold-IKIZ-2012078-Grateloupia_livida	12	99	1	88	88	279	112.08	1.46e-29	0.5682
K_alvarezii_kp_g64.t1 trihelix transcription factor GT-3b-like	Zinc finger and SCAN domain-containing protein [Medicago truncatula]	scaffold-CKXF-2019441-Ahnfeltiopsis_flabelliformis	12	98	1	89	89	269	108.23	4.32e-28	0.5843
Query	Description	Subject	Q. start	Q. end	S. start	S. end	Length	Score	Bit score	E-value	% Ident
A_taxiformis_Guam_g944.t1 trihelix transcription factor GT-2-like	trihelix transcription factor GT-2-like	A_taxiformis_SC_g544.t1	1	454	4	457	454	2352	910.6	0	0.9736
A_taxiformis_Guam_g944.t1 trihelix transcription factor GT-2-like	trihelix transcription factor GT-2-like	A_taxiformis_Cali_g514.t1	1	454	4	457	454	2318	897.5	0	0.9604
A_taxiformis_Guam_g944.t1 trihelix transcription factor GT-2-like	PREDICTED: trihelix transcription factor GT-3b-like [Glycine max]	scaffold-IKIZ-2012078-Grateloupia_livida	8	95	1	88	88	403	159.84	6.8e-47	0.7955
A_taxiformis_Guam_g944.t1 trihelix transcription factor GT-2-like	PREDICTED: trihelix transcription factor GT-3b-like [Glycine max]	scaffold-ZJOJ-2006450-Grateloupia_filicina	4	95	36	127	92	402	159.46	3.36e-46	0.7826
A_taxiformis_Guam_g944.t1 trihelix transcription factor GT-2-like	PREDICTED: trihelix transcription factor GT-3b-like [Glycine max]	scaffold-WEJN-2025014-Mazzaella_japonica	3	94	13	106	94	347	138.27	1.58e-38	0.6383
A_taxiformis_Guam_g944.t1 trihelix transcription factor GT-2-like	PREDICTED: trihelix transcription factor GT-3b-like [Glycine max]	scaffold-UGPM-2004273-Chondrus_crispus	3	94	13	106	94	347	138.27	1.58e-38	0.6383
A_taxiformis_Guam_g944.t1 trihelix transcription factor GT-2-like	Zinc finger and SCAN domain-containing protein [Medicago truncatula]	scaffold-CKXF-2019441-Ahnfeltiopsis_flabelliformis	8	94	1	89	89	327	130.57	8.27e-36	0.618
A_taxiformis_Guam_g944.t1 trihelix transcription factor GT-2-like	trihelix transcription factor GT-3b-like	K_alvarezii_kp_g64.t1	2	103	6	107	102	345	137.5	2.59e-35	0.5882
A_taxiformis_Guam_g944.t1 trihelix transcription factor GT-2-like	conserved hypothetical protein [Ricinus communis]	scaffold-JEBK-2003052-Eucheuma_denticulatum	2	97	75	170	96	330	131.72	3.72e-35	0.6042
A_taxiformis_Guam_g944.t1 trihelix transcription factor GT-2-like	uncharacterized protein LOC100381416 [Zea mays]	scaffold-BWVJ-2022936-Betaphycus_philippinensis	2	97	70	165	97	315	125.95	4.24e-33	0.6186
A_taxiformis_Guam_g944.t1 trihelix transcription factor GT-2-like	conserved hypothetical protein [Ricinus communis]	scaffold-IHJY-2001381-Kappaphycus_alvarezii	2	97	76	171	97	313	125.18	1.04e-32	0.6082
A_taxiformis_Guam_g944.t1 trihelix transcription factor GT-2-like	conserved hypothetical protein [Ricinus communis]	scaffold-IHJY-2001380-Kappaphycus_alvarezii	2	97	8	103	96	302	120.94	4.64e-32	0.5938
Query	Description	Subject	Q. start	Q. end	S. start	S. end	Length	Score	Bit score	E-value	% Ident
scaffold-IHJY-2001380-Kappaphycus_alvarezii conserved hypothetical protein [Ricinus communis]	conserved hypothetical protein [Ricinus communis]	scaffold-IHJY-2001381-Kappaphycus_alvarezii	1	104	69	172	104	558	219.55	4.99e-74	1
scaffold-IHJY-2001380-Kappaphycus_alvarezii conserved hypothetical protein [Ricinus communis]	trihelix transcription factor GT-3b-like	K_alvarezii_kp_g64.t1	3	104	1	102	102	565	222.25	1.34e-72	1
scaffold-IHJY-2001380-Kappaphycus_alvarezii conserved hypothetical protein [Ricinus communis]	uncharacterized protein LOC100381416 [Zea mays]	scaffold-BWVJ-2022936-Betaphycus_philippinensis	1	104	63	166	104	525	206.84	4.32e-69	0.9231
scaffold-IHJY-2001380-Kappaphycus_alvarezii conserved hypothetical protein [Ricinus communis]	conserved hypothetical protein [Ricinus communis]	scaffold-JEBK-2003052-Eucheuma_denticulatum	2	104	69	171	103	463	182.96	1.33e-59	0.8447
scaffold-IHJY-2001380-Kappaphycus_alvarezii conserved hypothetical protein [Ricinus communis]	PREDICTED: trihelix transcription factor GT-3b-like [Glycine max]	scaffold-WEJN-2025014-Mazzaella_japonica	7	100	11	106	96	303	121.32	4.68e-36	0.5938
scaffold-IHJY-2001380-Kappaphycus_alvarezii conserved hypothetical protein [Ricinus communis]	PREDICTED: trihelix transcription factor GT-3b-like [Glycine max]	scaffold-UGPM-2004273-Chondrus_crispus	7	100	11	106	96	303	121.32	4.68e-36	0.5938
scaffold-IHJY-2001380-Kappaphycus_alvarezii conserved hypothetical protein [Ricinus communis]	PREDICTED: trihelix transcription factor GT-3b-like [Glycine max]	scaffold-ZJOJ-2006450-Grateloupia_filicina	7	101	33	127	95	302	120.94	1.13e-35	0.5579
scaffold-IHJY-2001380-Kappaphycus_alvarezii conserved hypothetical protein [Ricinus communis]	PREDICTED: trihelix transcription factor GT-3b-like [Glycine max]	scaffold-IKIZ-2012078-Grateloupia_livida	14	101	1	88	88	284	114	2.11e-33	0.5682
scaffold-IHJY-2001380-Kappaphycus_alvarezii conserved hypothetical protein [Ricinus communis]	trihelix transcription factor GT-2-like	A_taxiformis_Cali_g514.t1	8	103	5	100	96	306	122.48	2.99e-33	0.5938
scaffold-IHJY-2001380-Kappaphycus_alvarezii conserved hypothetical protein [Ricinus communis]	trihelix transcription factor GT-2-like	A_taxiformis_SC_g544.t1	8	103	5	100	96	303	121.32	8.66e-33	0.5938
scaffold-IHJY-2001380-Kappaphycus_alvarezii conserved hypothetical protein [Ricinus communis]	trihelix transcription factor GT-2-like	A_taxiformis_Guam_g944.t1	8	103	2	97	96	303	121.32	9.58e-33	0.5938
scaffold-IHJY-2001380-Kappaphycus_alvarezii conserved hypothetical protein [Ricinus communis]	Zinc finger and SCAN domain-containing protein [Medicago truncatula]	scaffold-CKXF-2019441-Ahnfeltiopsis_flabelliformis	14	100	1	89	89	274	110.15	8.34e-32	0.5843
Query	Description	Subject	Q. start	Q. end	S. start	S. end	Length	Score	Bit score	E-value	% Ident
scaffold-IHJY-2001381-Kappaphycus_alvarezii conserved hypothetical protein [Ricinus communis]	uncharacterized protein LOC100381416 [Zea mays]	scaffold-BWVJ-2022936-Betaphycus_philippinensis	7	172	1	166	166	690	270.4	6.1e-93	0.7892
scaffold-IHJY-2001381-Kappaphycus_alvarezii conserved hypothetical protein [Ricinus communis]	conserved hypothetical protein [Ricinus communis]	scaffold-JEBK-2003052-Eucheuma_denticulatum	1	172	1	171	172	622	244.2	1.59e-82	0.7209
scaffold-IHJY-2001381-Kappaphycus_alvarezii conserved hypothetical protein [Ricinus communis]	conserved hypothetical protein [Ricinus communis]	scaffold-IHJY-2001380-Kappaphycus_alvarezii	69	172	1	104	104	558	219.55	8.25e-74	1
scaffold-IHJY-2001381-Kappaphycus_alvarezii conserved hypothetical protein [Ricinus communis]	trihelix transcription factor GT-3b-like	K_alvarezii_kp_g64.t1	71	172	1	102	102	577	226.87	2.55e-73	1
scaffold-IHJY-2001381-Kappaphycus_alvarezii conserved hypothetical protein [Ricinus communis]	PREDICTED: trihelix transcription factor GT-3b-like [Glycine max]	scaffold-ZJOJ-2006450-Grateloupia_filicina	75	169	33	127	95	308	123.25	2.08e-35	0.5579
scaffold-IHJY-2001381-Kappaphycus_alvarezii conserved hypothetical protein [Ricinus communis]	PREDICTED: trihelix transcription factor GT-3b-like [Glycine max]	scaffold-WEJN-2025014-Mazzaella_japonica	77	168	13	106	94	304	121.71	3.36e-35	0.6064
scaffold-IHJY-2001381-Kappaphycus_alvarezii conserved hypothetical protein [Ricinus communis]	PREDICTED: trihelix transcription factor GT-3b-like [Glycine max]	scaffold-UGPM-2004273-Chondrus_crispus	77	168	13	106	94	304	121.71	3.36e-35	0.6064
scaffold-IHJY-2001381-Kappaphycus_alvarezii conserved hypothetical protein [Ricinus communis]	trihelix transcription factor GT-2-like	A_taxiformis_Cali_g514.t1	76	171	5	100	97	314	125.56	2.69e-33	0.6082
scaffold-IHJY-2001381-Kappaphycus_alvarezii conserved hypothetical protein [Ricinus communis]	trihelix transcription factor GT-2-like	A_taxiformis_SC_g544.t1	76	171	5	100	97	313	125.18	3.82e-33	0.6082
scaffold-IHJY-2001381-Kappaphycus_alvarezii conserved hypothetical protein [Ricinus communis]	trihelix transcription factor GT-2-like	A_taxiformis_Guam_g944.t1	76	171	2	97	97	313	125.18	4.09e-33	0.6082
scaffold-IHJY-2001381-Kappaphycus_alvarezii conserved hypothetical protein [Ricinus communis]	PREDICTED: trihelix transcription factor GT-3b-like [Glycine max]	scaffold-IKIZ-2012078-Grateloupia_livida	82	169	1	88	88	287	115.16	1.03e-32	0.5682
scaffold-IHJY-2001381-Kappaphycus_alvarezii conserved hypothetical protein [Ricinus communis]	Zinc finger and SCAN domain-containing protein [Medicago truncatula]	scaffold-CKXF-2019441-Ahnfeltiopsis_flabelliformis	82	168	1	89	89	275	110.54	5.11e-31	0.5843
Query	Description	Subject	Q. start	Q. end	S. start	S. end	Length	Score	Bit score	E-value	% Ident
scaffold-UGPM-2004273-Chondrus_crispus PREDICTED: trihelix transcription factor GT-3b-like [Glycine max]	PREDICTED: trihelix transcription factor GT-3b-like [Glycine max]	scaffold-WEJN-2025014-Mazzaella_japonica	1	106	1	106	106	565	222.25	5.35e-76	1
scaffold-UGPM-2004273-Chondrus_crispus PREDICTED: trihelix transcription factor GT-3b-like [Glycine max]	Zinc finger and SCAN domain-containing protein [Medicago truncatula]	scaffold-CKXF-2019441-Ahnfeltiopsis_flabelliformis	18	106	1	89	89	452	178.72	6.03e-59	0.9438
scaffold-UGPM-2004273-Chondrus_crispus PREDICTED: trihelix transcription factor GT-3b-like [Glycine max]	trihelix transcription factor GT-2-like	A_taxiformis_Cali_g514.t1	13	106	6	97	94	351	139.81	1.01e-39	0.6383
scaffold-UGPM-2004273-Chondrus_crispus PREDICTED: trihelix transcription factor GT-3b-like [Glycine max]	trihelix transcription factor GT-2-like	A_taxiformis_SC_g544.t1	13	106	6	97	94	349	139.04	2.16e-39	0.6383
scaffold-UGPM-2004273-Chondrus_crispus PREDICTED: trihelix transcription factor GT-3b-like [Glycine max]	PREDICTED: trihelix transcription factor GT-3b-like [Glycine max]	scaffold-ZJOJ-2006450-Grateloupia_filicina	14	106	36	126	93	327	130.57	2.33e-39	0.6129
scaffold-UGPM-2004273-Chondrus_crispus PREDICTED: trihelix transcription factor GT-3b-like [Glycine max]	trihelix transcription factor GT-2-like	A_taxiformis_Guam_g944.t1	13	106	3	94	94	347	138.27	4.58e-39	0.6383
scaffold-UGPM-2004273-Chondrus_crispus PREDICTED: trihelix transcription factor GT-3b-like [Glycine max]	PREDICTED: trihelix transcription factor GT-3b-like [Glycine max]	scaffold-IKIZ-2012078-Grateloupia_livida	18	106	1	87	89	320	127.87	8.18e-39	0.618
scaffold-UGPM-2004273-Chondrus_crispus PREDICTED: trihelix transcription factor GT-3b-like [Glycine max]	conserved hypothetical protein [Ricinus communis]	scaffold-JEBK-2003052-Eucheuma_denticulatum	10	106	73	167	97	316	126.33	3.41e-37	0.5979
scaffold-UGPM-2004273-Chondrus_crispus PREDICTED: trihelix transcription factor GT-3b-like [Glycine max]	uncharacterized protein LOC100381416 [Zea mays]	scaffold-BWVJ-2022936-Betaphycus_philippinensis	13	106	71	162	94	312	124.79	1.38e-36	0.5957
scaffold-UGPM-2004273-Chondrus_crispus PREDICTED: trihelix transcription factor GT-3b-like [Glycine max]	conserved hypothetical protein [Ricinus communis]	scaffold-IHJY-2001380-Kappaphycus_alvarezii	11	106	7	100	96	303	121.32	4.77e-36	0.5938
scaffold-UGPM-2004273-Chondrus_crispus PREDICTED: trihelix transcription factor GT-3b-like [Glycine max]	conserved hypothetical protein [Ricinus communis]	scaffold-IHJY-2001381-Kappaphycus_alvarezii	13	106	77	168	94	304	121.71	2.07e-35	0.6064
scaffold-UGPM-2004273-Chondrus_crispus PREDICTED: trihelix transcription factor GT-3b-like [Glycine max]	trihelix transcription factor GT-3b-like	K_alvarezii_kp_g64.t1	13	106	7	98	94	302	120.94	2.88e-33	0.6064
Query	Description	Subject	Q. start	Q. end	S. start	S. end	Length	Score	Bit score	E-value	% Ident
scaffold-JEBK-2003052-Eucheuma_denticulatum conserved hypothetical protein [Ricinus communis]	uncharacterized protein LOC100381416 [Zea mays]	scaffold-BWVJ-2022936-Betaphycus_philippinensis	7	171	1	166	166	622	244.2	1.02e-82	0.7229
scaffold-JEBK-2003052-Eucheuma_denticulatum conserved hypothetical protein [Ricinus communis]	conserved hypothetical protein [Ricinus communis]	scaffold-IHJY-2001381-Kappaphycus_alvarezii	1	171	1	172	172	622	244.2	1.58e-82	0.7209
scaffold-JEBK-2003052-Eucheuma_denticulatum conserved hypothetical protein [Ricinus communis]	conserved hypothetical protein [Ricinus communis]	scaffold-IHJY-2001380-Kappaphycus_alvarezii	69	171	2	104	103	463	182.96	2.18e-59	0.8447
scaffold-JEBK-2003052-Eucheuma_denticulatum conserved hypothetical protein [Ricinus communis]	trihelix transcription factor GT-3b-like	K_alvarezii_kp_g64.t1	70	171	1	102	102	480	189.5	9.95e-59	0.8529
scaffold-JEBK-2003052-Eucheuma_denticulatum conserved hypothetical protein [Ricinus communis]	PREDICTED: trihelix transcription factor GT-3b-like [Glycine max]	scaffold-ZJOJ-2006450-Grateloupia_filicina	73	168	32	127	96	323	129.03	9.6e-38	0.5729
scaffold-JEBK-2003052-Eucheuma_denticulatum conserved hypothetical protein [Ricinus communis]	PREDICTED: trihelix transcription factor GT-3b-like [Glycine max]	scaffold-WEJN-2025014-Mazzaella_japonica	73	167	10	106	97	316	126.33	5.51e-37	0.5979
scaffold-JEBK-2003052-Eucheuma_denticulatum conserved hypothetical protein [Ricinus communis]	PREDICTED: trihelix transcription factor GT-3b-like [Glycine max]	scaffold-UGPM-2004273-Chondrus_crispus	73	167	10	106	97	316	126.33	5.51e-37	0.5979
scaffold-JEBK-2003052-Eucheuma_denticulatum conserved hypothetical protein [Ricinus communis]	trihelix transcription factor GT-2-like	A_taxiformis_SC_g544.t1	75	170	5	100	96	330	131.72	1.55e-35	0.6042
scaffold-JEBK-2003052-Eucheuma_denticulatum conserved hypothetical protein [Ricinus communis]	trihelix transcription factor GT-2-like	A_taxiformis_Guam_g944.t1	75	170	2	97	96	329	131.34	1.7e-35	0.6042
scaffold-JEBK-2003052-Eucheuma_denticulatum conserved hypothetical protein [Ricinus communis]	trihelix transcription factor GT-2-like	A_taxiformis_Cali_g514.t1	73	170	3	100	98	329	131.34	2.11e-35	0.5918
scaffold-JEBK-2003052-Eucheuma_denticulatum conserved hypothetical protein [Ricinus communis]	PREDICTED: trihelix transcription factor GT-3b-like [Glycine max]	scaffold-IKIZ-2012078-Grateloupia_livida	81	168	1	88	88	301	120.55	6.99e-35	0.5909
scaffold-JEBK-2003052-Eucheuma_denticulatum conserved hypothetical protein [Ricinus communis]	Zinc finger and SCAN domain-containing protein [Medicago truncatula]	scaffold-CKXF-2019441-Ahnfeltiopsis_flabelliformis	81	167	1	89	89	290	116.32	2.63e-33	0.6067
Query	Description	Subject	Q. start	Q. end	S. start	S. end	Length	Score	Bit score	E-value	% Ident
scaffold-CKXF-2019441-Ahnfeltiopsis_flabelliformis Zinc finger and SCAN domain-containing protein [Medicago truncatula]	PREDICTED: trihelix transcription factor GT-3b-like [Glycine max]	scaffold-WEJN-2025014-Mazzaella_japonica	1	89	18	106	89	452	178.72	5.07e-59	0.9438
scaffold-CKXF-2019441-Ahnfeltiopsis_flabelliformis Zinc finger and SCAN domain-containing protein [Medicago truncatula]	PREDICTED: trihelix transcription factor GT-3b-like [Glycine max]	scaffold-UGPM-2004273-Chondrus_crispus	1	89	18	106	89	452	178.72	5.07e-59	0.9438
scaffold-CKXF-2019441-Ahnfeltiopsis_flabelliformis Zinc finger and SCAN domain-containing protein [Medicago truncatula]	PREDICTED: trihelix transcription factor GT-3b-like [Glycine max]	scaffold-IKIZ-2012078-Grateloupia_livida	1	89	1	87	89	319	127.49	5.64e-39	0.6067
scaffold-CKXF-2019441-Ahnfeltiopsis_flabelliformis Zinc finger and SCAN domain-containing protein [Medicago truncatula]	PREDICTED: trihelix transcription factor GT-3b-like [Glycine max]	scaffold-ZJOJ-2006450-Grateloupia_filicina	1	89	40	126	89	312	124.79	1.82e-37	0.5955
scaffold-CKXF-2019441-Ahnfeltiopsis_flabelliformis Zinc finger and SCAN domain-containing protein [Medicago truncatula]	trihelix transcription factor GT-2-like	A_taxiformis_Cali_g514.t1	1	89	11	97	89	331	132.11	3.88e-37	0.618
scaffold-CKXF-2019441-Ahnfeltiopsis_flabelliformis Zinc finger and SCAN domain-containing protein [Medicago truncatula]	trihelix transcription factor GT-2-like	A_taxiformis_SC_g544.t1	1	89	11	97	89	328	130.95	1.25e-36	0.618
scaffold-CKXF-2019441-Ahnfeltiopsis_flabelliformis Zinc finger and SCAN domain-containing protein [Medicago truncatula]	trihelix transcription factor GT-2-like	A_taxiformis_Guam_g944.t1	1	89	8	94	89	327	130.57	1.84e-36	0.618
scaffold-CKXF-2019441-Ahnfeltiopsis_flabelliformis Zinc finger and SCAN domain-containing protein [Medicago truncatula]	conserved hypothetical protein [Ricinus communis]	scaffold-JEBK-2003052-Eucheuma_denticulatum	1	89	81	167	89	290	116.32	1.37e-33	0.6067
scaffold-CKXF-2019441-Ahnfeltiopsis_flabelliformis Zinc finger and SCAN domain-containing protein [Medicago truncatula]	uncharacterized protein LOC100381416 [Zea mays]	scaffold-BWVJ-2022936-Betaphycus_philippinensis	1	89	76	162	89	284	114	1.28e-32	0.573
scaffold-CKXF-2019441-Ahnfeltiopsis_flabelliformis Zinc finger and SCAN domain-containing protein [Medicago truncatula]	conserved hypothetical protein [Ricinus communis]	scaffold-IHJY-2001380-Kappaphycus_alvarezii	1	89	14	100	89	274	110.15	7.13e-32	0.5843
scaffold-CKXF-2019441-Ahnfeltiopsis_flabelliformis Zinc finger and SCAN domain-containing protein [Medicago truncatula]	conserved hypothetical protein [Ricinus communis]	scaffold-IHJY-2001381-Kappaphycus_alvarezii	1	89	82	168	89	275	110.54	2.64e-31	0.5843
scaffold-CKXF-2019441-Ahnfeltiopsis_flabelliformis Zinc finger and SCAN domain-containing protein [Medicago truncatula]	trihelix transcription factor GT-3b-like	K_alvarezii_kp_g64.t1	1	89	12	98	89	278	111.69	5.6e-30	0.5843
Query	Description	Subject	Q. start	Q. end	S. start	S. end	Length	Score	Bit score	E-value	% Ident
scaffold-ZJOJ-2006450-Grateloupia_filicina PREDICTED: trihelix transcription factor GT-3b-like [Glycine max]	PREDICTED: trihelix transcription factor GT-3b-like [Glycine max]	scaffold-IKIZ-2012078-Grateloupia_livida	40	127	1	88	88	448	177.18	5.21e-58	0.9432
scaffold-ZJOJ-2006450-Grateloupia_filicina PREDICTED: trihelix transcription factor GT-3b-like [Glycine max]	trihelix transcription factor GT-2-like	A_taxiformis_Cali_g514.t1	30	127	1	98	98	415	164.47	1.24e-48	0.7551
scaffold-ZJOJ-2006450-Grateloupia_filicina PREDICTED: trihelix transcription factor GT-3b-like [Glycine max]	trihelix transcription factor GT-2-like	A_taxiformis_SC_g544.t1	30	127	1	98	98	411	162.93	4.72e-48	0.7551
scaffold-ZJOJ-2006450-Grateloupia_filicina PREDICTED: trihelix transcription factor GT-3b-like [Glycine max]	trihelix transcription factor GT-2-like	A_taxiformis_Guam_g944.t1	36	127	4	95	92	401	159.07	1.18e-46	0.7826
scaffold-ZJOJ-2006450-Grateloupia_filicina PREDICTED: trihelix transcription factor GT-3b-like [Glycine max]	PREDICTED: trihelix transcription factor GT-3b-like [Glycine max]	scaffold-WEJN-2025014-Mazzaella_japonica	36	126	14	106	93	327	130.57	2.79e-39	0.6129
scaffold-ZJOJ-2006450-Grateloupia_filicina PREDICTED: trihelix transcription factor GT-3b-like [Glycine max]	PREDICTED: trihelix transcription factor GT-3b-like [Glycine max]	scaffold-UGPM-2004273-Chondrus_crispus	36	126	14	106	93	327	130.57	2.79e-39	0.6129
scaffold-ZJOJ-2006450-Grateloupia_filicina PREDICTED: trihelix transcription factor GT-3b-like [Glycine max]	conserved hypothetical protein [Ricinus communis]	scaffold-JEBK-2003052-Eucheuma_denticulatum	32	127	73	168	96	323	129.03	7.13e-38	0.5729
scaffold-ZJOJ-2006450-Grateloupia_filicina PREDICTED: trihelix transcription factor GT-3b-like [Glycine max]	Zinc finger and SCAN domain-containing protein [Medicago truncatula]	scaffold-CKXF-2019441-Ahnfeltiopsis_flabelliformis	40	126	1	89	89	312	124.79	2.59e-37	0.5955
scaffold-ZJOJ-2006450-Grateloupia_filicina PREDICTED: trihelix transcription factor GT-3b-like [Glycine max]	uncharacterized protein LOC100381416 [Zea mays]	scaffold-BWVJ-2022936-Betaphycus_philippinensis	33	127	69	163	95	314	125.56	1.28e-36	0.5789
scaffold-ZJOJ-2006450-Grateloupia_filicina PREDICTED: trihelix transcription factor GT-3b-like [Glycine max]	conserved hypothetical protein [Ricinus communis]	scaffold-IHJY-2001380-Kappaphycus_alvarezii	33	127	7	101	95	302	120.94	1.38e-35	0.5579
scaffold-ZJOJ-2006450-Grateloupia_filicina PREDICTED: trihelix transcription factor GT-3b-like [Glycine max]	conserved hypothetical protein [Ricinus communis]	scaffold-IHJY-2001381-Kappaphycus_alvarezii	33	127	75	169	95	308	123.25	1.54e-35	0.5579
scaffold-ZJOJ-2006450-Grateloupia_filicina PREDICTED: trihelix transcription factor GT-3b-like [Glycine max]	trihelix transcription factor GT-3b-like	K_alvarezii_kp_g64.t1	36	127	8	99	92	304	121.71	2.94e-33	0.5761
Query	Description	Subject	Q. start	Q. end	S. start	S. end	Length	Score	Bit score	E-value	% Ident
scaffold-BWVJ-2022936-Betaphycus_philippinensis uncharacterized protein LOC100381416 [Zea mays]	conserved hypothetical protein [Ricinus communis]	scaffold-IHJY-2001381-Kappaphycus_alvarezii	1	166	7	172	166	690	270.4	5.89e-93	0.7892
scaffold-BWVJ-2022936-Betaphycus_philippinensis uncharacterized protein LOC100381416 [Zea mays]	conserved hypothetical protein [Ricinus communis]	scaffold-JEBK-2003052-Eucheuma_denticulatum	1	166	7	171	166	622	244.2	9.88e-83	0.7229
scaffold-BWVJ-2022936-Betaphycus_philippinensis uncharacterized protein LOC100381416 [Zea mays]	conserved hypothetical protein [Ricinus communis]	scaffold-IHJY-2001380-Kappaphycus_alvarezii	63	166	1	104	104	525	206.84	6.89e-69	0.9231
scaffold-BWVJ-2022936-Betaphycus_philippinensis uncharacterized protein LOC100381416 [Zea mays]	trihelix transcription factor GT-3b-like	K_alvarezii_kp_g64.t1	65	166	1	102	102	534	210.31	6.93e-67	0.9314
scaffold-BWVJ-2022936-Betaphycus_philippinensis uncharacterized protein LOC100381416 [Zea mays]	PREDICTED: trihelix transcription factor GT-3b-like [Glycine max]	scaffold-ZJOJ-2006450-Grateloupia_filicina	69	163	33	127	95	314	125.56	1.67e-36	0.5789
scaffold-BWVJ-2022936-Betaphycus_philippinensis uncharacterized protein LOC100381416 [Zea mays]	PREDICTED: trihelix transcription factor GT-3b-like [Glycine max]	scaffold-WEJN-2025014-Mazzaella_japonica	71	162	13	106	94	312	124.79	2.16e-36	0.5957
scaffold-BWVJ-2022936-Betaphycus_philippinensis uncharacterized protein LOC100381416 [Zea mays]	PREDICTED: trihelix transcription factor GT-3b-like [Glycine max]	scaffold-UGPM-2004273-Chondrus_crispus	71	162	13	106	94	312	124.79	2.16e-36	0.5957
scaffold-BWVJ-2022936-Betaphycus_philippinensis uncharacterized protein LOC100381416 [Zea mays]	PREDICTED: trihelix transcription factor GT-3b-like [Glycine max]	scaffold-IKIZ-2012078-Grateloupia_livida	76	163	1	88	88	294	117.86	6.09e-34	0.5909
scaffold-BWVJ-2022936-Betaphycus_philippinensis uncharacterized protein LOC100381416 [Zea mays]	trihelix transcription factor GT-2-like	A_taxiformis_Cali_g514.t1	70	165	5	100	97	316	126.33	1.13e-33	0.6186
scaffold-BWVJ-2022936-Betaphycus_philippinensis uncharacterized protein LOC100381416 [Zea mays]	trihelix transcription factor GT-2-like	A_taxiformis_SC_g544.t1	70	165	5	100	97	316	126.33	1.38e-33	0.6186
scaffold-BWVJ-2022936-Betaphycus_philippinensis uncharacterized protein LOC100381416 [Zea mays]	trihelix transcription factor GT-2-like	A_taxiformis_Guam_g944.t1	70	165	2	97	97	315	125.95	1.46e-33	0.6186
scaffold-BWVJ-2022936-Betaphycus_philippinensis uncharacterized protein LOC100381416 [Zea mays]	Zinc finger and SCAN domain-containing protein [Medicago truncatula]	scaffold-CKXF-2019441-Ahnfeltiopsis_flabelliformis	76	162	1	89	89	284	114	2.39e-32	0.573
Query	Description	Subject	Q. start	Q. end	S. start	S. end	Length	Score	Bit score	E-value	% Ident
scaffold-IKIZ-2012078-Grateloupia_livida PREDICTED: trihelix transcription factor GT-3b-like [Glycine max]	PREDICTED: trihelix transcription factor GT-3b-like [Glycine max]	scaffold-ZJOJ-2006450-Grateloupia_filicina	1	88	40	127	88	448	177.18	3.61e-58	0.9432
scaffold-IKIZ-2012078-Grateloupia_livida PREDICTED: trihelix transcription factor GT-3b-like [Glycine max]	trihelix transcription factor GT-2-like	A_taxiformis_Cali_g514.t1	1	88	11	98	88	405	160.61	5.9e-48	0.7955
scaffold-IKIZ-2012078-Grateloupia_livida PREDICTED: trihelix transcription factor GT-3b-like [Glycine max]	trihelix transcription factor GT-2-like	A_taxiformis_Guam_g944.t1	1	88	8	95	88	403	159.84	1.32e-47	0.7955
scaffold-IKIZ-2012078-Grateloupia_livida PREDICTED: trihelix transcription factor GT-3b-like [Glycine max]	trihelix transcription factor GT-2-like	A_taxiformis_SC_g544.t1	1	88	11	98	88	403	159.84	1.39e-47	0.7955
scaffold-IKIZ-2012078-Grateloupia_livida PREDICTED: trihelix transcription factor GT-3b-like [Glycine max]	Zinc finger and SCAN domain-containing protein [Medicago truncatula]	scaffold-CKXF-2019441-Ahnfeltiopsis_flabelliformis	1	87	1	89	89	319	127.49	5.58e-39	0.6067
scaffold-IKIZ-2012078-Grateloupia_livida PREDICTED: trihelix transcription factor GT-3b-like [Glycine max]	PREDICTED: trihelix transcription factor GT-3b-like [Glycine max]	scaffold-WEJN-2025014-Mazzaella_japonica	1	87	18	106	89	320	127.87	6.79e-39	0.618
scaffold-IKIZ-2012078-Grateloupia_livida PREDICTED: trihelix transcription factor GT-3b-like [Glycine max]	PREDICTED: trihelix transcription factor GT-3b-like [Glycine max]	scaffold-UGPM-2004273-Chondrus_crispus	1	87	18	106	89	320	127.87	6.79e-39	0.618
scaffold-IKIZ-2012078-Grateloupia_livida PREDICTED: trihelix transcription factor GT-3b-like [Glycine max]	conserved hypothetical protein [Ricinus communis]	scaffold-JEBK-2003052-Eucheuma_denticulatum	1	88	81	168	88	301	120.55	3.6e-35	0.5909
scaffold-IKIZ-2012078-Grateloupia_livida PREDICTED: trihelix transcription factor GT-3b-like [Glycine max]	uncharacterized protein LOC100381416 [Zea mays]	scaffold-BWVJ-2022936-Betaphycus_philippinensis	1	88	76	163	88	294	117.86	3.23e-34	0.5909
scaffold-IKIZ-2012078-Grateloupia_livida PREDICTED: trihelix transcription factor GT-3b-like [Glycine max]	conserved hypothetical protein [Ricinus communis]	scaffold-IHJY-2001380-Kappaphycus_alvarezii	1	88	14	101	88	284	114	1.78e-33	0.5682
scaffold-IKIZ-2012078-Grateloupia_livida PREDICTED: trihelix transcription factor GT-3b-like [Glycine max]	conserved hypothetical protein [Ricinus communis]	scaffold-IHJY-2001381-Kappaphycus_alvarezii	1	88	82	169	88	287	115.16	5.27e-33	0.5682
scaffold-IKIZ-2012078-Grateloupia_livida PREDICTED: trihelix transcription factor GT-3b-like [Glycine max]	trihelix transcription factor GT-3b-like	K_alvarezii_kp_g64.t1	1	88	12	99	88	287	115.16	2.26e-31	0.5682
Query	Description	Subject	Q. start	Q. end	S. start	S. end	Length	Score	Bit score	E-value	% Ident
scaffold-WEJN-2025014-Mazzaella_japonica PREDICTED: trihelix transcription factor GT-3b-like [Glycine max]	PREDICTED: trihelix transcription factor GT-3b-like [Glycine max]	scaffold-UGPM-2004273-Chondrus_crispus	1	106	1	106	106	565	222.25	5.35e-76	1
scaffold-WEJN-2025014-Mazzaella_japonica PREDICTED: trihelix transcription factor GT-3b-like [Glycine max]	Zinc finger and SCAN domain-containing protein [Medicago truncatula]	scaffold-CKXF-2019441-Ahnfeltiopsis_flabelliformis	18	106	1	89	89	452	178.72	6.03e-59	0.9438
scaffold-WEJN-2025014-Mazzaella_japonica PREDICTED: trihelix transcription factor GT-3b-like [Glycine max]	trihelix transcription factor GT-2-like	A_taxiformis_Cali_g514.t1	13	106	6	97	94	351	139.81	1.01e-39	0.6383
scaffold-WEJN-2025014-Mazzaella_japonica PREDICTED: trihelix transcription factor GT-3b-like [Glycine max]	trihelix transcription factor GT-2-like	A_taxiformis_SC_g544.t1	13	106	6	97	94	349	139.04	2.16e-39	0.6383
scaffold-WEJN-2025014-Mazzaella_japonica PREDICTED: trihelix transcription factor GT-3b-like [Glycine max]	PREDICTED: trihelix transcription factor GT-3b-like [Glycine max]	scaffold-ZJOJ-2006450-Grateloupia_filicina	14	106	36	126	93	327	130.57	2.33e-39	0.6129
scaffold-WEJN-2025014-Mazzaella_japonica PREDICTED: trihelix transcription factor GT-3b-like [Glycine max]	trihelix transcription factor GT-2-like	A_taxiformis_Guam_g944.t1	13	106	3	94	94	347	138.27	4.58e-39	0.6383
scaffold-WEJN-2025014-Mazzaella_japonica PREDICTED: trihelix transcription factor GT-3b-like [Glycine max]	PREDICTED: trihelix transcription factor GT-3b-like [Glycine max]	scaffold-IKIZ-2012078-Grateloupia_livida	18	106	1	87	89	320	127.87	8.18e-39	0.618
scaffold-WEJN-2025014-Mazzaella_japonica PREDICTED: trihelix transcription factor GT-3b-like [Glycine max]	conserved hypothetical protein [Ricinus communis]	scaffold-JEBK-2003052-Eucheuma_denticulatum	10	106	73	167	97	316	126.33	3.41e-37	0.5979
scaffold-WEJN-2025014-Mazzaella_japonica PREDICTED: trihelix transcription factor GT-3b-like [Glycine max]	uncharacterized protein LOC100381416 [Zea mays]	scaffold-BWVJ-2022936-Betaphycus_philippinensis	13	106	71	162	94	312	124.79	1.38e-36	0.5957
scaffold-WEJN-2025014-Mazzaella_japonica PREDICTED: trihelix transcription factor GT-3b-like [Glycine max]	conserved hypothetical protein [Ricinus communis]	scaffold-IHJY-2001380-Kappaphycus_alvarezii	11	106	7	100	96	303	121.32	4.77e-36	0.5938
scaffold-WEJN-2025014-Mazzaella_japonica PREDICTED: trihelix transcription factor GT-3b-like [Glycine max]	conserved hypothetical protein [Ricinus communis]	scaffold-IHJY-2001381-Kappaphycus_alvarezii	13	106	77	168	94	304	121.71	2.07e-35	0.6064
scaffold-WEJN-2025014-Mazzaella_japonica PREDICTED: trihelix transcription factor GT-3b-like [Glycine max]	trihelix transcription factor GT-3b-like	K_alvarezii_kp_g64.t1	13	106	7	98	94	302	120.94	2.88e-33	0.6064

## Sheet: Table S6
Table S6. BLASTp results of the rbcS-3A protein
Query	Description	Subject	Q. start	Q. end	S. start	S. end	Length	Score	Bit score	E-value	% Ident		Query	Description	Subject	Q. start	Q. end	S. start	S. end	Length	Score	Bit score	E-value	% Ident		Query	Description	Subject	Q. start	Q. end	S. start	S. end	Length	Score	Bit score	E-value	% Ident		Query	Description	Subject	Q. start	Q. end	S. start	S. end	Length	Score	Bit score	E-value
CAA27864.1 ribulose bisphosphate carboxylase [Pisum sativum]	Ribulose bisphosphate carboxylase small chain 1B, chloroplast precursor, putative [Ricinus communis	scaffold-OBUY-2000453-Porphyridium_cruentum	3	177	4	174	175	686	268.855	4.58299e-92	0.7314		NP_001334840.1 ribulose bisphosphate carboxylase small subunit, chloroplastic 3 [Solanum lycopersicum]	Ribulose bisphosphate carboxylase small chain 1B, chloroplast precursor, putative [Ricinus communis	scaffold-OBUY-2000453-Porphyridium_cruentum	1	177	1	174	178	729	285.419	1.2208e-98	0.7528		ARV88654.1 chloroplast ribulose-1,5-bisphosphate carboxylase oxygenase small subunit, partial [Pisum sativum]	Ribulose bisphosphate carboxylase small chain 1B, chloroplast precursor, putative [Ricinus communis	scaffold-OBUY-2000452-Porphyridium_cruentum	1	25	153	177	25	127	53.5286	4.24407e-10	0.88		NP_001414644.1 ribulose bisphosphate carboxylase small subunit, chloroplastic 2 [Pisum sativum]	Ribulose bisphosphate carboxylase small chain 1B, chloroplast precursor, putative [Ricinus communis	scaffold-OBUY-2000453-Porphyridium_cruentum	3	177	4	174	175	685	268.47	4.89449e-92
CAA27864.1 ribulose bisphosphate carboxylase [Pisum sativum]	Ribulose bisphosphate carboxylase small chain 1B, chloroplast precursor, putative [Ricinus communis	scaffold-OBUY-2000452-Porphyridium_cruentum	1	177	1	177	177	671	263.077	7.18998e-90	0.7288		NP_001334840.1 ribulose bisphosphate carboxylase small subunit, chloroplastic 3 [Solanum lycopersicum]	Ribulose bisphosphate carboxylase small chain, chloroplast precursor, putative [Ricinus communis	scaffold-OBUY-2002166-Porphyridium_cruentum	1	180	1	179	181	728	285.034	1.78531e-98	0.7127		ARV88654.1 chloroplast ribulose-1,5-bisphosphate carboxylase oxygenase small subunit, partial [Pisum sativum]	Ribulose bisphosphate carboxylase small chain 1B, chloroplast precursor, putative [Ricinus communis	scaffold-OBUY-2000451-Porphyridium_cruentum	1	25	153	177	25	127	53.5286	4.24407e-10	0.88		NP_001414644.1 ribulose bisphosphate carboxylase small subunit, chloroplastic 2 [Pisum sativum]	Ribulose bisphosphate carboxylase small chain 1B, chloroplast precursor, putative [Ricinus communis	scaffold-OBUY-2000452-Porphyridium_cruentum	1	177	1	177	177	670	262.692	1.3876e-89
CAA27864.1 ribulose bisphosphate carboxylase [Pisum sativum]	Ribulose bisphosphate carboxylase small chain 1B, chloroplast precursor, putative [Ricinus communis	scaffold-OBUY-2000451-Porphyridium_cruentum	1	177	1	177	177	671	263.077	7.18998e-90	0.7288		NP_001334840.1 ribulose bisphosphate carboxylase small subunit, chloroplastic 3 [Solanum lycopersicum]	Ribulose bisphosphate carboxylase small chain 1B, chloroplast precursor, putative [Ricinus communis	scaffold-OBUY-2000452-Porphyridium_cruentum	1	177	1	177	178	719	281.567	4.61809e-97	0.7528		ARV88654.1 chloroplast ribulose-1,5-bisphosphate carboxylase oxygenase small subunit, partial [Pisum sativum]	Ribulose bisphosphate carboxylase small chain 1B, chloroplast precursor, putative [Ricinus communis	scaffold-OBUY-2000453-Porphyridium_cruentum	1	25	150	174	25	125	52.7582	7.36193e-10	0.88		NP_001414644.1 ribulose bisphosphate carboxylase small subunit, chloroplastic 2 [Pisum sativum]	Ribulose bisphosphate carboxylase small chain 1B, chloroplast precursor, putative [Ricinus communis	scaffold-OBUY-2000451-Porphyridium_cruentum	1	177	1	177	177	670	262.692	1.3876e-89
CAA27864.1 ribulose bisphosphate carboxylase [Pisum sativum]	Ribulose bisphosphate carboxylase small chain, chloroplast precursor, putative [Ricinus communis	scaffold-OBUY-2002166-Porphyridium_cruentum	5	180	1	179	179	662	259.61	2.45427e-88	0.6536		NP_001334840.1 ribulose bisphosphate carboxylase small subunit, chloroplastic 3 [Solanum lycopersicum]	Ribulose bisphosphate carboxylase small chain 1B, chloroplast precursor, putative [Ricinus communis	scaffold-OBUY-2000451-Porphyridium_cruentum	1	177	1	177	178	719	281.567	4.61809e-97	0.7528		ARV88654.1 chloroplast ribulose-1,5-bisphosphate carboxylase oxygenase small subunit, partial [Pisum sativum]	Ribulose bisphosphate carboxylase small chain, chloroplast precursor, putative [Ricinus communis	scaffold-OBUY-2002166-Porphyridium_cruentum	2	28	153	179	27	124	52.373	9.6749e-10	0.7778		NP_001414644.1 ribulose bisphosphate carboxylase small subunit, chloroplastic 2 [Pisum sativum]	Ribulose bisphosphate carboxylase small chain, chloroplast precursor, putative [Ricinus communis	scaffold-OBUY-2002166-Porphyridium_cruentum	5	180	1	179	179	658	258.07	9.97637e-88
CAA27864.1 ribulose bisphosphate carboxylase [Pisum sativum]	Ribulose bisphosphate carboxylase small chain, chloroplast precursor, putative [Ricinus communis	scaffold-OBUY-2002165-Porphyridium_cruentum	5	177	1	176	176	644	252.677	8.97997e-86	0.6534		NP_001334840.1 ribulose bisphosphate carboxylase small subunit, chloroplastic 3 [Solanum lycopersicum]	Ribulose bisphosphate carboxylase small chain, chloroplast precursor, putative [Ricinus communis	scaffold-OBUY-2002165-Porphyridium_cruentum	1	177	1	176	178	717	280.796	6.84296e-97	0.7303		ARV88654.1 chloroplast ribulose-1,5-bisphosphate carboxylase oxygenase small subunit, partial [Pisum sativum]	ribulose bisphosphate carboxylase small chain 1B [Arabidopsis lyrata subsp. lyrata]	scaffold-VZWX-2002120-Ceramium_kondoi	2	28	132	158	27	121	51.2174	2.49055e-09	0.7778		NP_001414644.1 ribulose bisphosphate carboxylase small subunit, chloroplastic 2 [Pisum sativum]	ribulose bisphosphate carboxylase small chain 1B [Arabidopsis lyrata subsp. lyrata]	scaffold-VZWX-2002120-Ceramium_kondoi	24	180	1	158	158	639	250.751	3.19329e-85
CAA27864.1 ribulose bisphosphate carboxylase [Pisum sativum]	ribulose bisphosphate carboxylase small chain 1B [Arabidopsis lyrata subsp. lyrata]	scaffold-VZWX-2002120-Ceramium_kondoi	24	180	1	158	158	641	251.521	1.97167e-85	0.7278		NP_001334840.1 ribulose bisphosphate carboxylase small subunit, chloroplastic 3 [Solanum lycopersicum]	ribulose bisphosphate carboxylase small chain 1B [Arabidopsis lyrata subsp. lyrata]	scaffold-VZWX-2002120-Ceramium_kondoi	23	180	1	158	158	687	269.24	2.02724e-92	0.7468		ARV88654.1 chloroplast ribulose-1,5-bisphosphate carboxylase oxygenase small subunit, partial [Pisum sativum]	ribulose bisphosphate carboxylase small chain 1A [Arabidopsis thaliana]	scaffold-LJPN-2001185-Gracilaria_blodgettii	2	25	89	112	24	110	46.9802	3.7775e-08	0.7917		NP_001414644.1 ribulose bisphosphate carboxylase small subunit, chloroplastic 2 [Pisum sativum]	Ribulose bisphosphate carboxylase small chain, chloroplast precursor, putative [Ricinus communis	scaffold-OBUY-2002165-Porphyridium_cruentum	5	177	1	176	176	641	251.521	3.57063e-85
CAA27864.1 ribulose bisphosphate carboxylase [Pisum sativum]	PREDICTED: ribulose bisphosphate carboxylase small chain, chloroplastic isoform 1 [Vitis vinifera	scaffold-JEBK-2019709-Eucheuma_denticulatum	42	175	1	134	134	542	213.386	7.71441e-71	0.7164		NP_001334840.1 ribulose bisphosphate carboxylase small subunit, chloroplastic 3 [Solanum lycopersicum]	Ribulose bisphosphate carboxylase small chain 1B, chloroplast precursor, putative [Ricinus communis	scaffold-OBUY-2000439-Porphyridium_cruentum	57	172	1	116	116	539	212.231	1.30984e-70	0.7931		ARV88654.1 chloroplast ribulose-1,5-bisphosphate carboxylase oxygenase small subunit, partial [Pisum sativum]	PREDICTED: ribulose bisphosphate carboxylase small chain PWS4.3, chloroplastic-like isoform 2 [Brachypodium distachyon	scaffold-RSOF-2039845-Glaucosphaera_vacuolata	2	25	87	110	24	110	46.9802	5.85993e-08	0.7917		NP_001414644.1 ribulose bisphosphate carboxylase small subunit, chloroplastic 2 [Pisum sativum]	PREDICTED: ribulose bisphosphate carboxylase small chain, chloroplastic isoform 1 [Vitis vinifera	scaffold-JEBK-2019709-Eucheuma_denticulatum	42	175	1	134	134	542	213.386	1.00337e-70
CAA27864.1 ribulose bisphosphate carboxylase [Pisum sativum]	Ribulose bisphosphate carboxylase small chain 1B, chloroplast precursor, putative [Ricinus communis	scaffold-OBUY-2000439-Porphyridium_cruentum	57	172	1	116	116	524	206.453	2.74832e-68	0.7759		NP_001334840.1 ribulose bisphosphate carboxylase small subunit, chloroplastic 3 [Solanum lycopersicum]	PREDICTED: ribulose bisphosphate carboxylase small chain, chloroplastic isoform 1 [Vitis vinifera	scaffold-JEBK-2019709-Eucheuma_denticulatum	42	176	1	135	135	515	202.986	1.07038e-66	0.6741		ARV88654.1 chloroplast ribulose-1,5-bisphosphate carboxylase oxygenase small subunit, partial [Pisum sativum]	Ribulose bisphosphate carboxylase small chain, chloroplast precursor, putative [Ricinus communis	scaffold-OBUY-2002165-Porphyridium_cruentum	2	25	153	176	24	111	47.3654	8.65671e-08	0.8333		NP_001414644.1 ribulose bisphosphate carboxylase small subunit, chloroplastic 2 [Pisum sativum]	Ribulose bisphosphate carboxylase small chain 1B, chloroplast precursor, putative [Ricinus communis	scaffold-OBUY-2000439-Porphyridium_cruentum	57	172	1	116	116	523	206.068	3.34734e-68
CAA27864.1 ribulose bisphosphate carboxylase [Pisum sativum]	PREDICTED: ribulose bisphosphate carboxylase small chain PWS4.3, chloroplastic-like isoform 5 [Brachypodium distachyon	scaffold-PVGP-2003546-Porphyridium_purpureum	55	177	1	122	123	496	195.667	9.5008e-64	0.7073		NP_001334840.1 ribulose bisphosphate carboxylase small subunit, chloroplastic 3 [Solanum lycopersicum]	PREDICTED: ribulose bisphosphate carboxylase small chain PWS4.3, chloroplastic-like isoform 5 [Brachypodium distachyon	scaffold-PVGP-2003546-Porphyridium_purpureum	55	179	1	124	125	500	197.208	1.92172e-64	0.696		ARV88654.1 chloroplast ribulose-1,5-bisphosphate carboxylase oxygenase small subunit, partial [Pisum sativum]	PREDICTED: ribulose bisphosphate carboxylase small chain PWS4.3, chloroplastic-like isoform 5 [Brachypodium distachyon	scaffold-PVGP-2003546-Porphyridium_purpureum	2	25	99	122	24	109	46.595	9.06191e-08	0.7917		NP_001414644.1 ribulose bisphosphate carboxylase small subunit, chloroplastic 2 [Pisum sativum]	PREDICTED: ribulose bisphosphate carboxylase small chain PWS4.3, chloroplastic-like isoform 5 [Brachypodium distachyon	scaffold-PVGP-2003546-Porphyridium_purpureum	55	177	1	122	123	495	195.282	1.22207e-63
CAA27864.1 ribulose bisphosphate carboxylase [Pisum sativum]	ribulose bisphosphate carboxylase small chain 1A [Arabidopsis thaliana]	scaffold-LJPN-2001185-Gracilaria_blodgettii	68	177	1	112	112	456	180.259	5.32082e-58	0.7232		NP_001334840.1 ribulose bisphosphate carboxylase small subunit, chloroplastic 3 [Solanum lycopersicum]	ribulose bisphosphate carboxylase small chain 1A [Arabidopsis thaliana]	scaffold-LJPN-2001185-Gracilaria_blodgettii	68	177	1	112	112	479	189.119	1.74401e-61	0.7679		ARV88654.1 chloroplast ribulose-1,5-bisphosphate carboxylase oxygenase small subunit, partial [Pisum sativum]	Ribulose bisphosphate carboxylase small chain 1B, chloroplast precursor, putative [Ricinus communis	scaffold-OBUY-2000439-Porphyridium_cruentum	1	20	97	116	20	97	41.9726	3.81636e-06	0.8		NP_001414644.1 ribulose bisphosphate carboxylase small subunit, chloroplastic 2 [Pisum sativum]	ribulose bisphosphate carboxylase small chain 1A [Arabidopsis thaliana]	scaffold-LJPN-2001185-Gracilaria_blodgettii	68	177	1	112	112	456	180.259	6.20177e-58
CAA27864.1 ribulose bisphosphate carboxylase [Pisum sativum]	PREDICTED: ribulose bisphosphate carboxylase small chain PWS4.3, chloroplastic-like isoform 2 [Brachypodium distachyon	scaffold-RSOF-2039845-Glaucosphaera_vacuolata	67	177	1	110	111	454	179.489	1.30974e-57	0.7207		NP_001334840.1 ribulose bisphosphate carboxylase small subunit, chloroplastic 3 [Solanum lycopersicum]	PREDICTED: ribulose bisphosphate carboxylase small chain PWS4.3, chloroplastic-like isoform 2 [Brachypodium distachyon	scaffold-RSOF-2039845-Glaucosphaera_vacuolata	67	179	1	112	113	464	183.341	4.2638e-59	0.7168		ARV88654.1 chloroplast ribulose-1,5-bisphosphate carboxylase oxygenase small subunit, partial [Pisum sativum]	PREDICTED: ribulose bisphosphate carboxylase small chain, chloroplastic isoform 1 [Vitis vinifera	scaffold-JEBK-2019709-Eucheuma_denticulatum	1	23	112	134	23	97	41.9726	4.79801e-06	0.8261		NP_001414644.1 ribulose bisphosphate carboxylase small subunit, chloroplastic 2 [Pisum sativum]	PREDICTED: ribulose bisphosphate carboxylase small chain PWS4.3, chloroplastic-like isoform 2 [Brachypodium distachyon	scaffold-RSOF-2039845-Glaucosphaera_vacuolata	67	177	1	110	111	454	179.489	1.28139e-57
CAA27864.1 ribulose bisphosphate carboxylase [Pisum sativum]	ribulose bisphosphate carboxylase small subunit	C_caeruleus_MMETSP0312_g3247.t1	58	179	44	171	128	382	151.754	8.9435e-46	0.5156		NP_001334840.1 ribulose bisphosphate carboxylase small subunit, chloroplastic 3 [Solanum lycopersicum]	ribulose bisphosphate carboxylase small subunit	C_caeruleus_MMETSP0312_g3247.t1	56	177	42	169	128	387	153.68	1.53458e-46	0.5078		ARV88654.1 chloroplast ribulose-1,5-bisphosphate carboxylase oxygenase small subunit, partial [Pisum sativum]	ribulose-1,5-bisphosphate carboxylase/oxygenase small subunit [Volvox carteri f. nagariensis	scaffold-WEJN-2023507-Mazzaella_japonica	1	27	139	165	27	85	37.3502	0.000390502	0.4815		NP_001414644.1 ribulose bisphosphate carboxylase small subunit, chloroplastic 2 [Pisum sativum]	ribulose bisphosphate carboxylase small subunit	C_caeruleus_MMETSP0312_g3247.t1	58	179	44	171	128	382	151.754	9.86347e-46
CAA27864.1 ribulose bisphosphate carboxylase [Pisum sativum]	PREDICTED: ribulose bisphosphate carboxylase small chain, chloroplastic [Vitis vinifera	scaffold-WEJN-2002010-Mazzaella_japonica	36	147	3	112	112	375	149.058	9.75773e-46	0.5893		NP_001334840.1 ribulose bisphosphate carboxylase small subunit, chloroplastic 3 [Solanum lycopersicum]	ribulose bisphosphate carboxylase small subunit	P_aerugineum_MMETSP0313_g9162.t1	58	179	1	128	128	378	150.214	9.03701e-46	0.5		ARV88654.1 chloroplast ribulose-1,5-bisphosphate carboxylase oxygenase small subunit, partial [Pisum sativum]	ribulose-1,5-bisphosphate carboxylase/oxygenase small subunit [Volvox carteri f. nagariensis	scaffold-ZJOJ-2052359-Grateloupia_filicina	1	27	139	165	27	85	37.3502	0.000390502	0.4815		NP_001414644.1 ribulose bisphosphate carboxylase small subunit, chloroplastic 2 [Pisum sativum]	ribulose bisphosphate carboxylase small subunit	P_aerugineum_MMETSP0313_g9162.t1	58	179	1	128	128	377	149.828	1.19997e-45
CAA27864.1 ribulose bisphosphate carboxylase [Pisum sativum]	ribulose bisphosphate carboxylase small subunit	P_aerugineum_MMETSP0313_g9162.t1	58	179	1	128	128	378	150.214	1.13629e-45	0.5234		NP_001334840.1 ribulose bisphosphate carboxylase small subunit, chloroplastic 3 [Solanum lycopersicum]	PREDICTED: ribulose bisphosphate carboxylase small chain, chloroplastic [Vitis vinifera	scaffold-WEJN-2002010-Mazzaella_japonica	49	148	16	113	100	362	144.05	1.0211e-43	0.63		ARV88654.1 chloroplast ribulose-1,5-bisphosphate carboxylase oxygenase small subunit, partial [Pisum sativum]	ribulose-1,5-bisphosphate carboxylase/oxygenase small subunit [Volvox carteri f. nagariensis	scaffold-XAXW-2021540-Neosiphonia_japonica	1	25	147	171	25	85	37.3502	0.000406408	0.56		NP_001414644.1 ribulose bisphosphate carboxylase small subunit, chloroplastic 2 [Pisum sativum]	PREDICTED: ribulose bisphosphate carboxylase small chain, chloroplastic [Vitis vinifera	scaffold-WEJN-2002010-Mazzaella_japonica	36	147	3	112	112	375	149.058	1.26813e-45
CAA27864.1 ribulose bisphosphate carboxylase [Pisum sativum]	ribulose-1,5-bisphosphate carboxylase/oxygenase small subunit [Volvox carteri f. nagariensis	scaffold-UGPM-2002067-Chondrus_crispus	12	179	6	170	175	369	146.747	7.8203e-44	0.4229		NP_001334840.1 ribulose bisphosphate carboxylase small subunit, chloroplastic 3 [Solanum lycopersicum]	ribulose-1,5-bisphosphate carboxylase/oxygenase small subunit [Volvox carteri f. nagariensis	scaffold-WEJN-2023507-Mazzaella_japonica	51	177	31	163	133	366	145.591	1.77452e-43	0.4511		ARV88654.1 chloroplast ribulose-1,5-bisphosphate carboxylase oxygenase small subunit, partial [Pisum sativum]	ribulose bisphosphate carboxylase small subunit	P_aerugineum_MMETSP0313_g9162.t1	2	27	103	128	26	81	35.8094	0.00116716	0.5385		NP_001414644.1 ribulose bisphosphate carboxylase small subunit, chloroplastic 2 [Pisum sativum]	ribulose-1,5-bisphosphate carboxylase/oxygenase small subunit [Volvox carteri f. nagariensis	scaffold-WEJN-2023507-Mazzaella_japonica	51	179	31	165	135	365	145.206	2.40623e-43
CAA27864.1 ribulose bisphosphate carboxylase [Pisum sativum]	ribulose-1,5-bisphosphate carboxylase/oxygenase small subunit [Volvox carteri f. nagariensis	scaffold-WEJN-2023507-Mazzaella_japonica	51	179	31	165	135	365	145.206	2.20572e-43	0.4741		NP_001334840.1 ribulose bisphosphate carboxylase small subunit, chloroplastic 3 [Solanum lycopersicum]	ribulose-1,5-bisphosphate carboxylase/oxygenase small subunit [Volvox carteri f. nagariensis	scaffold-ZJOJ-2052359-Grateloupia_filicina	51	177	31	163	133	366	145.591	1.77452e-43	0.4511		ARV88654.1 chloroplast ribulose-1,5-bisphosphate carboxylase oxygenase small subunit, partial [Pisum sativum]	ribulose bisphosphate carboxylase small subunit	C_caeruleus_MMETSP0312_g3247.t1	2	27	146	171	26	78	34.6538	0.00444053	0.5		NP_001414644.1 ribulose bisphosphate carboxylase small subunit, chloroplastic 2 [Pisum sativum]	ribulose-1,5-bisphosphate carboxylase/oxygenase small subunit [Volvox carteri f. nagariensis	scaffold-ZJOJ-2052359-Grateloupia_filicina	51	179	31	165	135	365	145.206	2.40623e-43
CAA27864.1 ribulose bisphosphate carboxylase [Pisum sativum]	ribulose-1,5-bisphosphate carboxylase/oxygenase small subunit [Volvox carteri f. nagariensis	scaffold-ZJOJ-2052359-Grateloupia_filicina	51	179	31	165	135	365	145.206	2.20572e-43	0.4741		NP_001334840.1 ribulose bisphosphate carboxylase small subunit, chloroplastic 3 [Solanum lycopersicum]	ribulose-1,5-bisphosphate carboxylase/oxygenase small subunit [Volvox carteri f. nagariensis	scaffold-XAXW-2021540-Neosiphonia_japonica	16	177	6	171	168	365	145.206	3.66772e-43	0.4226		ARV88654.1 chloroplast ribulose-1,5-bisphosphate carboxylase oxygenase small subunit, partial [Pisum sativum]	ribulose-1,5-bisphosphate carboxylase/oxygenase small subunit [Volvox carteri f. nagariensis	scaffold-UGPM-2002067-Chondrus_crispus	3	27	146	170	25	78	34.6538	0.00449371	0.48		NP_001414644.1 ribulose bisphosphate carboxylase small subunit, chloroplastic 2 [Pisum sativum]	ribulose-1,5-bisphosphate carboxylase/oxygenase small subunit [Volvox carteri f. nagariensis	scaffold-UGPM-2002067-Chondrus_crispus	17	179	8	170	173	364	144.821	4.26424e-43
CAA27864.1 ribulose bisphosphate carboxylase [Pisum sativum]	ribulose-1,5-bisphosphate carboxylase/oxygenase small subunit [Volvox carteri f. nagariensis	scaffold-ZULJ-2066906-Pyropia_yezoensis	60	179	34	160	127	349	139.043	6.11776e-41	0.4961		NP_001334840.1 ribulose bisphosphate carboxylase small subunit, chloroplastic 3 [Solanum lycopersicum]	ribulose-1,5-bisphosphate carboxylase/oxygenase small subunit [Volvox carteri f. nagariensis	scaffold-UGPM-2002067-Chondrus_crispus	26	179	21	170	161	361	143.665	1.17186e-42	0.4348		ARV88654.1 chloroplast ribulose-1,5-bisphosphate carboxylase oxygenase small subunit, partial [Pisum sativum]	hypothetical protein VOLCADRAFT_76826 [Volvox carteri f. nagariensis]	scaffold-URSB-2000705-Grateloupia_turuturu	2	25	122	145	24	73	32.7278	0.0194861	0.4167		NP_001414644.1 ribulose bisphosphate carboxylase small subunit, chloroplastic 2 [Pisum sativum]	ribulose-1,5-bisphosphate carboxylase/oxygenase small subunit [Volvox carteri f. nagariensis	scaffold-ZULJ-2066906-Pyropia_yezoensis	60	179	34	160	127	349	139.043	5.73153e-41
CAA27864.1 ribulose bisphosphate carboxylase [Pisum sativum]	ribulose-1,5-bisphosphate carboxylase/oxygenase small subunit [Volvox carteri f. nagariensis	scaffold-XAXW-2021540-Neosiphonia_japonica	48	177	38	171	136	340	135.576	1.78924e-39	0.4706		NP_001334840.1 ribulose bisphosphate carboxylase small subunit, chloroplastic 3 [Solanum lycopersicum]	ribulose-1,5-bisphosphate carboxylase/oxygenase small subunit [Volvox carteri f. nagariensis	scaffold-ZULJ-2066906-Pyropia_yezoensis	53	177	27	158	132	348	138.658	7.94103e-41	0.447		ARV88654.1 chloroplast ribulose-1,5-bisphosphate carboxylase oxygenase small subunit, partial [Pisum sativum]	hypothetical protein VOLCADRAFT_96573 [Volvox carteri f. nagariensis]	scaffold-JEBK-2021517-Eucheuma_denticulatum	2	25	116	139	24	70	31.5722	0.0407804	0.4167		NP_001414644.1 ribulose bisphosphate carboxylase small subunit, chloroplastic 2 [Pisum sativum]	ribulose-1,5-bisphosphate carboxylase/oxygenase small subunit [Volvox carteri f. nagariensis	scaffold-XAXW-2021540-Neosiphonia_japonica	48	177	38	171	136	341	135.961	1.60526e-39
CAA27864.1 ribulose bisphosphate carboxylase [Pisum sativum]	ribulose-1,5-bisphosphate carboxylase/oxygenase small subunit [Volvox carteri f. nagariensis	scaffold-UYFR-2000282-Symphyocladia_latiuscula	58	177	13	139	127	331	132.109	1.64514e-38	0.4409		NP_001334840.1 ribulose bisphosphate carboxylase small subunit, chloroplastic 3 [Solanum lycopersicum]	hypothetical protein VOLCADRAFT_96573 [Volvox carteri f. nagariensis]	scaffold-SBLT-2002935-Gloiopeltis_furcata	50	177	5	139	135	342	136.346	3.34163e-40	0.4519		ARV88654.1 chloroplast ribulose-1,5-bisphosphate carboxylase oxygenase small subunit, partial [Pisum sativum]	hypothetical protein VOLCADRAFT_96573 [Volvox carteri f. nagariensis]	scaffold-SBLT-2002935-Gloiopeltis_furcata	2	25	116	139	24	70	31.5722	0.0424647	0.4167		NP_001414644.1 ribulose bisphosphate carboxylase small subunit, chloroplastic 2 [Pisum sativum]	ribulose-1,5-bisphosphate carboxylase/oxygenase small subunit [Volvox carteri f. nagariensis	scaffold-UYFR-2000282-Symphyocladia_latiuscula	58	177	13	139	127	331	132.109	1.6813e-38
CAA27864.1 ribulose bisphosphate carboxylase [Pisum sativum]	hypothetical protein VOLCADRAFT_96573 [Volvox carteri f. nagariensis]	scaffold-JEBK-2021517-Eucheuma_denticulatum	50	177	5	139	135	329	131.339	3.78819e-38	0.4296		NP_001334840.1 ribulose bisphosphate carboxylase small subunit, chloroplastic 3 [Solanum lycopersicum]	hypothetical protein VOLCADRAFT_96573 [Volvox carteri f. nagariensis]	scaffold-JEBK-2021517-Eucheuma_denticulatum	50	177	5	139	135	342	136.346	4.10895e-40	0.4444		ARV88654.1 chloroplast ribulose-1,5-bisphosphate carboxylase oxygenase small subunit, partial [Pisum sativum]	ribulose-1,5-bisphosphate carboxylase/oxygenase small subunit [Volvox carteri f. nagariensis	scaffold-ZULJ-2066906-Pyropia_yezoensis	2	27	135	160	26	67	30.4166	0.120644	0.4231		NP_001414644.1 ribulose bisphosphate carboxylase small subunit, chloroplastic 2 [Pisum sativum]	hypothetical protein VOLCADRAFT_96573 [Volvox carteri f. nagariensis]	scaffold-JEBK-2021517-Eucheuma_denticulatum	50	177	5	139	135	329	131.339	3.8296e-38
CAA27864.1 ribulose bisphosphate carboxylase [Pisum sativum]	hypothetical protein VOLCADRAFT_76826 [Volvox carteri f. nagariensis]	scaffold-YSBD-2002822-Heterosiphonia_pulchra	50	175	10	142	133	325	129.798	8.82109e-38	0.4286		NP_001334840.1 ribulose bisphosphate carboxylase small subunit, chloroplastic 3 [Solanum lycopersicum]	ribulose-1,5-bisphosphate carboxylase/oxygenase small subunit [Volvox carteri f. nagariensis	scaffold-UYFR-2000282-Symphyocladia_latiuscula	50	177	5	139	135	334	133.265	5.66773e-39	0.4148		ARV88654.1 chloroplast ribulose-1,5-bisphosphate carboxylase oxygenase small subunit, partial [Pisum sativum]	ribulose-1,5-bisphosphate carboxylase/oxygenase small subunit [Volvox carteri f. nagariensis	scaffold-UYFR-2000282-Symphyocladia_latiuscula	1	25	115	139	25	66	30.0314	0.154131	0.36		NP_001414644.1 ribulose bisphosphate carboxylase small subunit, chloroplastic 2 [Pisum sativum]	hypothetical protein VOLCADRAFT_96573 [Volvox carteri f. nagariensis]	scaffold-SBLT-2002935-Gloiopeltis_furcata	58	177	13	139	127	326	130.183	9.75223e-38
CAA27864.1 ribulose bisphosphate carboxylase [Pisum sativum]	hypothetical protein VOLCADRAFT_96573 [Volvox carteri f. nagariensis]	scaffold-SBLT-2002935-Gloiopeltis_furcata	58	177	13	139	127	326	130.183	1.05231e-37	0.4488		NP_001334840.1 ribulose bisphosphate carboxylase small subunit, chloroplastic 3 [Solanum lycopersicum]	hypothetical protein VOLCADRAFT_76826 [Volvox carteri f. nagariensis]	scaffold-URSB-2000705-Grateloupia_turuturu	50	177	12	145	135	333	132.88	8.66604e-39	0.4444		ARV88654.1 chloroplast ribulose-1,5-bisphosphate carboxylase oxygenase small subunit, partial [Pisum sativum]	hypothetical protein VOLCADRAFT_76826 [Volvox carteri f. nagariensis]	scaffold-YSBD-2002822-Heterosiphonia_pulchra	1	23	120	142	23	61	28.1054	0.755611	0.3478		NP_001414644.1 ribulose bisphosphate carboxylase small subunit, chloroplastic 2 [Pisum sativum]	hypothetical protein VOLCADRAFT_76826 [Volvox carteri f. nagariensis]	scaffold-YSBD-2002822-Heterosiphonia_pulchra	50	175	10	142	133	325	129.798	1.01607e-37
CAA27864.1 ribulose bisphosphate carboxylase [Pisum sativum]	hypothetical protein VOLCADRAFT_76826 [Volvox carteri f. nagariensis]	scaffold-URSB-2000705-Grateloupia_turuturu	50	177	12	145	135	314	125.561	8.75796e-36	0.4222		NP_001334840.1 ribulose bisphosphate carboxylase small subunit, chloroplastic 3 [Solanum lycopersicum]	hypothetical protein VOLCADRAFT_76826 [Volvox carteri f. nagariensis]	scaffold-YSBD-2002822-Heterosiphonia_pulchra	50	176	10	143	134	324	129.413	1.27675e-37	0.4179															NP_001414644.1 ribulose bisphosphate carboxylase small subunit, chloroplastic 2 [Pisum sativum]	hypothetical protein VOLCADRAFT_76826 [Volvox carteri f. nagariensis]	scaffold-URSB-2000705-Grateloupia_turuturu	50	177	12	145	135	313	125.176	9.44919e-36
CAA27864.1 ribulose bisphosphate carboxylase [Pisum sativum]	ribulose-15-bisphosphate carboxylaseoxygenase small subunit chloroplast	ASN78701.1	71	177	7	103	109	175	72.0182	2.73698e-15	0.3394		NP_001334840.1 ribulose bisphosphate carboxylase small subunit, chloroplastic 3 [Solanum lycopersicum]	ribulose-15-bisphosphate carboxylaseoxygenase small subunit chloroplast	ASN78701.1	71	177	7	103	109	188	77.0258	3.57822e-17	0.3303															NP_001414644.1 ribulose bisphosphate carboxylase small subunit, chloroplastic 2 [Pisum sativum]	ribulose-15-bisphosphate carboxylaseoxygenase small subunit chloroplast	ASN78701.1	71	177	7	103	109	175	72.0182	2.79565e-15
CAA27864.1 ribulose bisphosphate carboxylase [Pisum sativum]	predicted protein [Ostreococcus lucimarinus CCE9901]	scaffold-LLXJ-2037595-Chroodactylon_ornatum	71	179	1	99	111	172	70.8626	3.40977e-15	0.3514		NP_001334840.1 ribulose bisphosphate carboxylase small subunit, chloroplastic 3 [Solanum lycopersicum]	predicted protein [Ostreococcus lucimarinus CCE9901]	scaffold-LLXJ-2037595-Chroodactylon_ornatum	71	177	1	97	109	185	75.8702	5.42304e-17	0.3486															NP_001414644.1 ribulose bisphosphate carboxylase small subunit, chloroplastic 2 [Pisum sativum]	predicted protein [Ostreococcus lucimarinus CCE9901]	scaffold-LLXJ-2037595-Chroodactylon_ornatum	71	179	1	99	111	172	70.8626	3.87464e-15
CAA27864.1 ribulose bisphosphate carboxylase [Pisum sativum]	Ribulose bisphosphate carboxylase small subunit	KAI0556448.1	71	177	7	103	109	167	68.9366	3.51142e-14	0.3303		NP_001334840.1 ribulose bisphosphate carboxylase small subunit, chloroplastic 3 [Solanum lycopersicum]	hypothetical protein SELMODRAFT_17395, partial [Selaginella moellendorffii	scaffold-SBLT-2016154-Gloiopeltis_furcata	71	177	1	97	109	179	73.559	2.13443e-16	0.3211															NP_001414644.1 ribulose bisphosphate carboxylase small subunit, chloroplastic 2 [Pisum sativum]	Ribulose bisphosphate carboxylase small subunit	KAI0556448.1	71	177	7	103	109	168	69.3218	3.36603e-14
CAA27864.1 ribulose bisphosphate carboxylase [Pisum sativum]	Ribulose bisphosphate carboxylase small chain [Medicago truncatula]	scaffold-BWVJ-2019684-Betaphycus_philippinensis	71	177	1	97	109	162	67.0106	9.39996e-14	0.3211		NP_001334840.1 ribulose bisphosphate carboxylase small subunit, chloroplastic 3 [Solanum lycopersicum]	Ribulose bisphosphate carboxylase small subunit	KAI0556448.1	71	177	7	103	110	181	74.3294	4.00621e-16	0.3455															NP_001414644.1 ribulose bisphosphate carboxylase small subunit, chloroplastic 2 [Pisum sativum]	Ribulose bisphosphate carboxylase small chain [Medicago truncatula]	scaffold-BWVJ-2019684-Betaphycus_philippinensis	71	177	1	97	109	161	66.6254	1.01264e-13
CAA27864.1 ribulose bisphosphate carboxylase [Pisum sativum]	hypothetical protein SELMODRAFT_17395, partial [Selaginella moellendorffii	scaffold-SBLT-2016154-Gloiopeltis_furcata	71	177	1	97	109	155	64.3142	8.59252e-13	0.3028		NP_001334840.1 ribulose bisphosphate carboxylase small subunit, chloroplastic 3 [Solanum lycopersicum]	Ribulose bisphosphate carboxylase small chain [Medicago truncatula]	scaffold-BWVJ-2019684-Betaphycus_philippinensis	71	177	1	97	109	172	70.8626	2.43036e-15	0.3028															NP_001414644.1 ribulose bisphosphate carboxylase small subunit, chloroplastic 2 [Pisum sativum]	hypothetical protein SELMODRAFT_17395, partial [Selaginella moellendorffii	scaffold-SBLT-2016154-Gloiopeltis_furcata	71	177	1	97	109	155	64.3142	7.97774e-13
CAA27864.1 ribulose bisphosphate carboxylase [Pisum sativum]	ribulose bisphosphate carboxylase, small chain	_YP_007627453.1	72	177	8	103	108	155	64.3142	2.28036e-12	0.3056		NP_001334840.1 ribulose bisphosphate carboxylase small subunit, chloroplastic 3 [Solanum lycopersicum]	ribulose bisphosphate carboxylase, small chain	_YP_007627453.1	72	177	8	103	108	170	70.0922	1.53887e-14	0.3056															NP_001414644.1 ribulose bisphosphate carboxylase small subunit, chloroplastic 2 [Pisum sativum]	ribulose bisphosphate carboxylase, small chain	_YP_007627453.1	72	177	8	103	108	156	64.6994	1.90736e-12
CAA27864.1 ribulose bisphosphate carboxylase [Pisum sativum]	ribulose-1,5-bisphosphate carboxylase/oxygenase large subunit (chloroplast)	G_phlegrea_Soos_g3237.1	71	178	504	601	110	161	66.6254	6.04116e-12	0.3273		NP_001334840.1 ribulose bisphosphate carboxylase small subunit, chloroplastic 3 [Solanum lycopersicum]	ribulose-1,5-bisphosphate carboxylase/oxygenase small subunit 1, chloroplast precursor [Chlamydomonas reinhardtii	scaffold-UYFR-2032822-Symphyocladia_latiuscula	71	177	1	97	109	167	68.9366	1.66896e-14	0.3211															NP_001414644.1 ribulose bisphosphate carboxylase small subunit, chloroplastic 2 [Pisum sativum]	ribulose-1,5-bisphosphate carboxylase/oxygenase large subunit (chloroplast)	G_phlegrea_Soos_g3237.1	71	178	504	601	110	160	66.2402	6.39786e-12
CAA27864.1 ribulose bisphosphate carboxylase [Pisum sativum]	ribulose-1,5-bisphosphate carboxylase/oxygenase large subunit (chloroplast)	G_phlegrea_Soos_g3236.1	71	178	504	601	110	161	66.6254	6.04116e-12	0.3273		NP_001334840.1 ribulose bisphosphate carboxylase small subunit, chloroplastic 3 [Solanum lycopersicum]	ribulose-1,5-bisphosphate carboxylase/oxygenase large subunit (chloroplast)	G_phlegrea_Soos_g3237.1	71	178	504	601	110	178	73.1738	2.72736e-14	0.3545															NP_001414644.1 ribulose bisphosphate carboxylase small subunit, chloroplastic 2 [Pisum sativum]	ribulose-1,5-bisphosphate carboxylase/oxygenase large subunit (chloroplast)	G_phlegrea_Soos_g3236.1	71	178	504	601	110	160	66.2402	6.39786e-12
CAA27864.1 ribulose bisphosphate carboxylase [Pisum sativum]	ribulose-15-bisphosphate carboxylaseoxygenase large subunit chloroplast	N_haitanensis_ZD1_g4885.t1	71	177	493	589	109	158	65.4698	1.50126e-11	0.3119		NP_001334840.1 ribulose bisphosphate carboxylase small subunit, chloroplastic 3 [Solanum lycopersicum]	ribulose-1,5-bisphosphate carboxylase/oxygenase large subunit (chloroplast)	G_phlegrea_Soos_g3236.1	71	178	504	601	110	178	73.1738	2.72736e-14	0.3545															NP_001414644.1 ribulose bisphosphate carboxylase small subunit, chloroplastic 2 [Pisum sativum]	ribulose-15-bisphosphate carboxylaseoxygenase large subunit chloroplast	N_haitanensis_ZD1_g4885.t1	71	177	493	589	109	158	65.4698	1.39077e-11
CAA27864.1 ribulose bisphosphate carboxylase [Pisum sativum]	ribulose-15-bisphosphate carboxylaseoxygenase large subunit chloroplast	N_haitanensis_ZD1_g3941.t1	71	177	493	589	109	158	65.4698	1.50126e-11	0.3119		NP_001334840.1 ribulose bisphosphate carboxylase small subunit, chloroplastic 3 [Solanum lycopersicum]	ribulose-1,5-bisphosphate carboxylase/oxygenase large subunit (chloroplast)	G_sulphuraria_002_g2570.1	71	178	471	568	110	173	71.2478	1.34841e-13	0.3273															NP_001414644.1 ribulose bisphosphate carboxylase small subunit, chloroplastic 2 [Pisum sativum]	ribulose-15-bisphosphate carboxylaseoxygenase large subunit chloroplast	N_haitanensis_ZD1_g3941.t1	71	177	493	589	109	158	65.4698	1.39077e-11
CAA27864.1 ribulose bisphosphate carboxylase [Pisum sativum]	ribulose-1,5-bisphosphate carboxylase/oxygenase small subunit 1, chloroplast precursor [Chlamydomonas reinhardtii	scaffold-UYFR-2032822-Symphyocladia_latiuscula	71	177	1	97	109	141	58.9214	1.15121e-10	0.2936		NP_001334840.1 ribulose bisphosphate carboxylase small subunit, chloroplastic 3 [Solanum lycopersicum]	ribulose-15-bisphosphate carboxylaseoxygenase large subunit chloroplast	N_haitanensis_ZD1_g4885.t1	71	177	493	589	109	172	70.8626	1.60947e-13	0.3028															NP_001414644.1 ribulose bisphosphate carboxylase small subunit, chloroplastic 2 [Pisum sativum]	ribulose-1,5-bisphosphate carboxylase/oxygenase small subunit 1, chloroplast precursor [Chlamydomonas reinhardtii	scaffold-UYFR-2032822-Symphyocladia_latiuscula	71	177	1	97	109	141	58.9214	1.26547e-10
CAA27864.1 ribulose bisphosphate carboxylase [Pisum sativum]	ribulose-1,5-bisphosphate carboxylase/oxygenase large subunit (chloroplast)	G_sulphuraria_002_g2570.1	71	178	471	568	110	150	62.3882	1.33121e-10	0.3091		NP_001334840.1 ribulose bisphosphate carboxylase small subunit, chloroplastic 3 [Solanum lycopersicum]	ribulose-15-bisphosphate carboxylaseoxygenase large subunit chloroplast	N_haitanensis_ZD1_g3941.t1	71	177	493	589	109	172	70.8626	1.60947e-13	0.3028															NP_001414644.1 ribulose bisphosphate carboxylase small subunit, chloroplastic 2 [Pisum sativum]	ribulose-1,5-bisphosphate carboxylase/oxygenase large subunit (chloroplast)	G_sulphuraria_002_g2570.1	71	178	471	568	110	150	62.3882	1.53605e-10
CAA27864.1 ribulose bisphosphate carboxylase [Pisum sativum]	ribulose-1,5-bisphosphate carboxylase/oxygenase large subunit (chloroplast)	G_sulphuraria_MS1_g2748.1	71	178	496	593	110	142	59.3066	1.60151e-09	0.2909		NP_001334840.1 ribulose bisphosphate carboxylase small subunit, chloroplastic 3 [Solanum lycopersicum]	ribulose-1,5-bisphosphate carboxylase/oxygenase large subunit (chloroplast)	G_sulphuraria_5572_g3189.1	71	178	496	593	110	166	68.5514	1.05634e-12	0.3091															NP_001414644.1 ribulose bisphosphate carboxylase small subunit, chloroplastic 2 [Pisum sativum]	ribulose-1,5-bisphosphate carboxylase/oxygenase large subunit (chloroplast)	G_sulphuraria_MS1_g2748.1	71	178	496	593	110	142	59.3066	1.55641e-09
CAA27864.1 ribulose bisphosphate carboxylase [Pisum sativum]	ribulose-1,5-bisphosphate carboxylase/oxygenase large subunit (chloroplast)	G_sulphuraria_Az2_g2862.1	71	178	496	593	110	141	58.9214	2.13103e-09	0.2909		NP_001334840.1 ribulose bisphosphate carboxylase small subunit, chloroplastic 3 [Solanum lycopersicum]	ribulose-1,5-bisphosphate carboxylase/oxygenase large subunit (chloroplast)	G_sulphuraria_5572_g250.1	71	178	496	593	110	166	68.5514	1.05634e-12	0.3091															NP_001414644.1 ribulose bisphosphate carboxylase small subunit, chloroplastic 2 [Pisum sativum]	ribulose-1,5-bisphosphate carboxylase/oxygenase large subunit (chloroplast)	G_sulphuraria_Az2_g2862.1	71	178	496	593	110	141	58.9214	2.15142e-09
CAA27864.1 ribulose bisphosphate carboxylase [Pisum sativum]	ribulose-1,5-bisphosphate carboxylase/oxygenase large subunit (chloroplast)	G_sulphuraria_Az2_g588.1	71	178	496	593	110	141	58.9214	2.13103e-09	0.2909		NP_001334840.1 ribulose bisphosphate carboxylase small subunit, chloroplastic 3 [Solanum lycopersicum]	ribulose-1,5-bisphosphate carboxylase/oxygenase large subunit (chloroplast)	G_sulphuraria_Az2_g2862.1	71	178	496	593	110	166	68.5514	1.07676e-12	0.3091															NP_001414644.1 ribulose bisphosphate carboxylase small subunit, chloroplastic 2 [Pisum sativum]	ribulose-1,5-bisphosphate carboxylase/oxygenase large subunit (chloroplast)	G_sulphuraria_Az2_g588.1	71	178	496	593	110	141	58.9214	2.15142e-09
CAA27864.1 ribulose bisphosphate carboxylase [Pisum sativum]	ribulose-1,5-bisphosphate carboxylase/oxygenase large subunit (chloroplast)	G_sulphuraria_Az2_g574.1	71	178	496	593	110	141	58.9214	2.13103e-09	0.2909		NP_001334840.1 ribulose bisphosphate carboxylase small subunit, chloroplastic 3 [Solanum lycopersicum]	ribulose-1,5-bisphosphate carboxylase/oxygenase large subunit (chloroplast)	G_sulphuraria_Az2_g588.1	71	178	496	593	110	166	68.5514	1.07676e-12	0.3091															NP_001414644.1 ribulose bisphosphate carboxylase small subunit, chloroplastic 2 [Pisum sativum]	ribulose-1,5-bisphosphate carboxylase/oxygenase large subunit (chloroplast)	G_sulphuraria_Az2_g574.1	71	178	496	593	110	141	58.9214	2.15142e-09
CAA27864.1 ribulose bisphosphate carboxylase [Pisum sativum]	ribulose-1,5-bisphosphate carboxylase/oxygenase large subunit (chloroplast)	G_sulphuraria_5572_g3189.1	71	178	496	593	110	141	58.9214	2.34388e-09	0.2909		NP_001334840.1 ribulose bisphosphate carboxylase small subunit, chloroplastic 3 [Solanum lycopersicum]	ribulose-1,5-bisphosphate carboxylase/oxygenase large subunit (chloroplast)	G_sulphuraria_Az2_g574.1	71	178	496	593	110	166	68.5514	1.07676e-12	0.3091															NP_001414644.1 ribulose bisphosphate carboxylase small subunit, chloroplastic 2 [Pisum sativum]	ribulose-1,5-bisphosphate carboxylase/oxygenase large subunit (chloroplast)	G_sulphuraria_5572_g3189.1	71	178	496	593	110	141	58.9214	2.32167e-09
CAA27864.1 ribulose bisphosphate carboxylase [Pisum sativum]	ribulose-1,5-bisphosphate carboxylase/oxygenase large subunit (chloroplast)	G_sulphuraria_5572_g250.1	71	178	496	593	110	141	58.9214	2.34388e-09	0.2909		NP_001334840.1 ribulose bisphosphate carboxylase small subunit, chloroplastic 3 [Solanum lycopersicum]	ribulose-1,5-bisphosphate carboxylase/oxygenase large subunit (chloroplast)	G_sulphuraria_MS1_g2748.1	71	178	496	593	110	163	67.3958	3.02618e-12	0.3															NP_001414644.1 ribulose bisphosphate carboxylase small subunit, chloroplastic 2 [Pisum sativum]	ribulose-1,5-bisphosphate carboxylase/oxygenase large subunit (chloroplast)	G_sulphuraria_5572_g250.1	71	178	496	593	110	141	58.9214	2.32167e-09
CAA27864.1 ribulose bisphosphate carboxylase [Pisum sativum]	ribulose-1,5-bisphosphate carboxylase/oxygenase large subunit (chloroplast)	G_sulphuraria_SAG21_g4292.1	71	166	480	563	96	132	55.4546	3.43658e-08	0.2917		NP_001334840.1 ribulose bisphosphate carboxylase small subunit, chloroplastic 3 [Solanum lycopersicum]	ribulose-1,5-bisphosphate carboxylase/oxygenase large subunit (chloroplast)	G_sulphuraria_SAG21_g4292.1	71	165	480	562	95	155	64.3142	3.01688e-11	0.3158															NP_001414644.1 ribulose bisphosphate carboxylase small subunit, chloroplastic 2 [Pisum sativum]	ribulose-1,5-bisphosphate carboxylase/oxygenase large subunit (chloroplast)	G_sulphuraria_SAG21_g4292.1	71	166	480	563	96	132	55.4546	3.40411e-08
CAA27864.1 ribulose bisphosphate carboxylase [Pisum sativum]	ribulose-1,5-bisphosphate carboxylase/oxygenase small subunit (chloroplast)	G_sulphuraria_YNP5587.1_g4067.1	123	178	22	79	58	108	46.2098	9.23817e-06	0.3448		NP_001334840.1 ribulose bisphosphate carboxylase small subunit, chloroplastic 3 [Solanum lycopersicum]	ribulose-1,5-bisphosphate carboxylase/oxygenase small subunit (chloroplast)	G_sulphuraria_YNP5587.1_g4067.1	123	178	22	79	58	118	50.0618	3.39955e-07	0.3621															NP_001414644.1 ribulose bisphosphate carboxylase small subunit, chloroplastic 2 [Pisum sativum]	ribulose-1,5-bisphosphate carboxylase/oxygenase small subunit (chloroplast)	G_sulphuraria_YNP5587.1_g4067.1	123	178	22	79	58	107	45.8246	1.00237e-05
CAA27864.1 ribulose bisphosphate carboxylase [Pisum sativum]	ribulose-1,5-bisphosphate carboxylase/oxygenase small subunit (chloroplast)	G_sulphuraria_YNP5587.1_g4017.1	123	178	22	79	58	108	46.2098	9.23817e-06	0.3448		NP_001334840.1 ribulose bisphosphate carboxylase small subunit, chloroplastic 3 [Solanum lycopersicum]	ribulose-1,5-bisphosphate carboxylase/oxygenase small subunit (chloroplast)	G_sulphuraria_YNP5587.1_g4017.1	123	178	22	79	58	118	50.0618	3.39955e-07	0.3621															NP_001414644.1 ribulose bisphosphate carboxylase small subunit, chloroplastic 2 [Pisum sativum]	ribulose-1,5-bisphosphate carboxylase/oxygenase small subunit (chloroplast)	G_sulphuraria_YNP5587.1_g4017.1	123	178	22	79	58	107	45.8246	1.00237e-05
CAA27864.1 ribulose bisphosphate carboxylase [Pisum sativum]	ribulose-1,5-bisphosphate carboxylase/oxygenase small subunit (chloroplast)	G_sulphuraria_MtSh_g3246.1	123	178	22	79	58	108	46.2098	9.23817e-06	0.3448		NP_001334840.1 ribulose bisphosphate carboxylase small subunit, chloroplastic 3 [Solanum lycopersicum]	ribulose-1,5-bisphosphate carboxylase/oxygenase small subunit (chloroplast)	G_sulphuraria_MtSh_g3246.1	123	178	22	79	58	118	50.0618	3.39955e-07	0.3621															NP_001414644.1 ribulose bisphosphate carboxylase small subunit, chloroplastic 2 [Pisum sativum]	ribulose-1,5-bisphosphate carboxylase/oxygenase small subunit (chloroplast)	G_sulphuraria_MtSh_g3246.1	123	178	22	79	58	107	45.8246	1.00237e-05
CAA27864.1 ribulose bisphosphate carboxylase [Pisum sativum]	ribulose-1,5-bisphosphate carboxylase/oxygenase small subunit (chloroplast)	G_sulphuraria_MtSh_g562.1	123	178	22	79	58	108	46.2098	9.23817e-06	0.3448		NP_001334840.1 ribulose bisphosphate carboxylase small subunit, chloroplastic 3 [Solanum lycopersicum]	ribulose-1,5-bisphosphate carboxylase/oxygenase small subunit (chloroplast)	G_sulphuraria_MtSh_g562.1	123	178	22	79	58	118	50.0618	3.39955e-07	0.3621															NP_001414644.1 ribulose bisphosphate carboxylase small subunit, chloroplastic 2 [Pisum sativum]	ribulose-1,5-bisphosphate carboxylase/oxygenase small subunit (chloroplast)	G_sulphuraria_MtSh_g562.1	123	178	22	79	58	107	45.8246	1.00237e-05
CAA27864.1 ribulose bisphosphate carboxylase [Pisum sativum]	ribulose-1,5-bisphosphate carboxylase/oxygenase small subunit (plastid)	G_sulphuraria_RT22_g2714.1	123	178	22	79	58	106	45.4394	1.56954e-05	0.3276		NP_001334840.1 ribulose bisphosphate carboxylase small subunit, chloroplastic 3 [Solanum lycopersicum]	ribulose-1,5-bisphosphate carboxylase/oxygenase small subunit (plastid)	G_sulphuraria_RT22_g2714.1	123	178	22	79	58	117	49.6766	4.3086e-07	0.3448															NP_001414644.1 ribulose bisphosphate carboxylase small subunit, chloroplastic 2 [Pisum sativum]	ribulose-1,5-bisphosphate carboxylase/oxygenase small subunit (plastid)	G_sulphuraria_RT22_g2714.1	123	178	22	79	58	106	45.4394	1.61823e-05
CAA27864.1 ribulose bisphosphate carboxylase [Pisum sativum]	ribulose-1,5-bisphosphate carboxylase/oxygenase small subunit (plastid)	G_sulphuraria_RT22_g891.1	123	178	22	79	58	106	45.4394	1.56954e-05	0.3276		NP_001334840.1 ribulose bisphosphate carboxylase small subunit, chloroplastic 3 [Solanum lycopersicum]	ribulose-1,5-bisphosphate carboxylase/oxygenase small subunit (plastid)	G_sulphuraria_RT22_g891.1	123	178	22	79	58	117	49.6766	4.3086e-07	0.3448															NP_001414644.1 ribulose bisphosphate carboxylase small subunit, chloroplastic 2 [Pisum sativum]	ribulose-1,5-bisphosphate carboxylase/oxygenase small subunit (plastid)	G_sulphuraria_RT22_g891.1	123	178	22	79	58	106	45.4394	1.61823e-05
CAA27864.1 ribulose bisphosphate carboxylase [Pisum sativum]	ribulose-1,5-bisphosphate carboxylase/oxygenase small subunit (plastid)	G_sulphuraria_RT22_g593.1	123	178	22	79	58	106	45.4394	1.56954e-05	0.3276		NP_001334840.1 ribulose bisphosphate carboxylase small subunit, chloroplastic 3 [Solanum lycopersicum]	ribulose-1,5-bisphosphate carboxylase/oxygenase small subunit (plastid)	G_sulphuraria_RT22_g593.1	123	178	22	79	58	117	49.6766	4.3086e-07	0.3448															NP_001414644.1 ribulose bisphosphate carboxylase small subunit, chloroplastic 2 [Pisum sativum]	ribulose-1,5-bisphosphate carboxylase/oxygenase small subunit (plastid)	G_sulphuraria_RT22_g593.1	123	178	22	79	58	106	45.4394	1.61823e-05
CAA27864.1 ribulose bisphosphate carboxylase [Pisum sativum]	ribulose-15-bisphosphate carboxylaseoxygenase large subunit chloroplast	C_merolae_GT_g3854.t1	71	101	418	448	31	78	34.6538	0.353168	0.3871		NP_001334840.1 ribulose bisphosphate carboxylase small subunit, chloroplastic 3 [Solanum lycopersicum]	ribulose-15-bisphosphate carboxylaseoxygenase large subunit chloroplast	C_merolae_GT_g3854.t1	71	104	418	451	34	89	38.891	0.0164384	0.4118															NP_001414644.1 ribulose bisphosphate carboxylase small subunit, chloroplastic 2 [Pisum sativum]	ribulose-15-bisphosphate carboxylaseoxygenase large subunit chloroplast	C_merolae_GT_g3854.t1	71	101	418	448	31	78	34.6538	0.356431
[truncated: 13 more columns]

## Sheet: Table S7
Table S7. Phylogenetic tree analysis statistics
Orthologue	Description	Tree length	Phylogenetic Diversity	Symmetry	Align len	Num seqs	Gaps	Conserved sites	Variable sites	Mean entropy
OG0001073	26S protease regulatory subunit 6B	3.72014	10.1874	5.42788	1992	20	18279	0	1992	0.906072
OG0001075	20S core proteasome subunit alpha 1	2.04459	3.81446	2.4118399999999998	1043	20	6424	118	925	0.712415
OG0001075_trim	20S core proteasome subunit alpha 1	2.33246	4.38802	2.986302	1043	14	4444	174	869	0.683569
OG0001077	26S proteasome non-ATPase regulatory subunit	4.10342	6.57112	4.9636450000000005	1194	20	3351	262	932	0.824372
OG0001077_trim	26S proteasome non-ATPase regulatory subunit	3.79293	6.44729	4.918902	1194	15	2229	263	931	0.778326
OG0001079	Ubiquitin thioesterase OTU1	2.5029	4.6547	2.5656410000000003	732	20	2412	145	587	0.874793
OG0001080	ubiquitin carboxyl-terminal hydrolase 6	2.64273	7.42872	3.133539	1781	20	9929	74	1707	1.10141
OG0001085	tRNA (guanine-N(7)-)-methyltransferase	2.99273	5.04847	3.5357089999999998	1003	20	6293	165	838	0.690628
OG0001090	ABC transporter A family member 2	2.99837	4.99189	3.00937	3160	20	17660	140	3020	1.09428
OG0001095	Exosome complex exonuclease RRP44	3.3586	5.84788	3.4064330000000003	3627	20	27030	0	3627	1.09394
OG0001098	probable UDP-N-acetylglucosamine--peptide N-acetylglucosaminyltransferase SPINDLY	3.39048	6.59716	3.4974530000000006	3956	20	41617	0	3956	1.02052
OG0001099	cleavage/polyadenylation factor ia subunit clp1p, putative	3.59744	5.95655	4.204585	1431	20	7434	0	1431	1.37299
OG0001101	eukaryotic translation initiation factor 3 subunit B	2.66953	6.00189	3.172929	2688	20	15987	129	2559	0.988492
OG0001105	Aspartyl/glutamyl-tRNA(Asn/Gln) amidotransferase subunit B, putative	2.02584	5.72687	2.705904	3351	20	37752	14	3337	0.749465
OG0001109	calcium-transporting ATPase endoplasimc reticulum type	2.87858	7.04216	3.390358	3385	20	7583	779	2606	0.874891
OG0001111	carbon nitrogen hydrolase/NAD synthase	2.41225	6.3094	2.7053049999999996	2296	20	16412	0	2296	1.37883
OG0001128	Electron transfer flavoprotein-ubiquinone oxidoreductase	1.35179	5.36111	2.6953120000000004	2612	20	25156	0	2612	0.999145
OG0001133	20S proteasome beta subunit G1	3.07726	7.76131	3.172847	3803	20	55478	2	3801	0.770845
OG0001134	nudix hydrolase 9	2.51949	6.11366	2.7503089999999997	1045	20	6656	35	1010	1.20981
OG0001141	Pyruvate dehydrogenase E1 component alpha subunit	2.50087	4.43349	2.802539	1244	20	4258	219	1025	0.842321
OG0001144	20S core proteasome subunit alpha 5	2.62861	6.7498	3.370713	776	20	2197	113	663	0.924001
OG0001144_trim	20S core proteasome subunit alpha 5	3.42871	7.95758	3.7727630000000003	771	14	1383	151	620	0.861178
OG0001145	CCR4-NOT transcription complex subunit	1.82218	4.1547	2.457517	1473	20	12015	95	1378	0.965758
OG0001146	RabGAP/TBC domain-containing protein	2.04036	4.98165	3.0618109999999996	1546	20	10958	0	1546	1.22692
OG0001153	1-hydroxy-2-methyl-2-(E)-butenyl 4-diphosphate synthase	4.22167	7.36732	4.551534	3306	20	38667	5	3301	0.806904
OG0001156	vacuolar ATP synthase subunit A	2.09393	4.58001	2.486091	2014	20	7826	148	1866	0.893024
OG0001162	3-isopropylmalate dehydratase-like	3.4074	9.24504	3.97532	2469	20	23760	37	2432	0.780839
OG0001163	Signal recognition particle, SRP54 subunit protein	2.58235	4.48827	2.871955	1521	20	3180	84	1437	0.940031
OG0001164	Blue-light photoreceptor PHR2	3.18887	8.14134	3.9592860000000005	1618	20	13022	13	1605	1.09622
OG0001169	Hsp70-Hsp90 organizing protein	3.17968	8.61898	4.648210000000001	1917	20	12435	62	1855	1.00905
OG0001173	Glycine dehydrogenase decarboxylating mitochondrial	2.63099	4.94448	2.630996	3259	20	7169	665	2594	0.798098
OG0001175	Importin beta-like SAD2	2.33883	7.01667	3.1993379999999996	3899	20	26423	11	3888	1.31474
OG0001178	isoleucine--tRNA ligase	5.68891	17.0513	8.853732	6326	20	70549	0	6326	0.927533
OG0001179	Serine/threonine-protein kinase Rio1	5.72491	10.4912	6.254581	2544	20	27969	0	2544	0.948766
OG0001185	succinyl-CoA synthetase alpha subunit	1.89707	5.98304	2.650139	1439	20	10801	93	1346	0.827116
OG0001188	ribonucleoside-diphosphate reductase alpha chain	4.7771	8.90304	5.263038	3215	20	22791	0	3215	0.986924
OG0001189	phytoene synthase	2.90376	6.36399	3.513142	1422	20	8367	161	1261	0.924054
OG0001597	Dihydroxy-acid dehydratase	4.82637	9.60143	4.836232	2759	18	21434	11	2748	0.907765
OG0001665	AAA-type ATPase family protein	3.85976	6.00887	4.037469	3806	17	37357	0	3806	0.701689
OG0001672	3' exoribonuclease	3.34442	5.98186	3.766804	1855	17	16088	89	1766	0.762841
OG0001696	homogentisate 1,2-dioxygenase	5.2265	9.13888	5.8522039999999995	3549	17	38022	60	3489	0.640952
OG0001700	phosphoenolpyruvate (pep)/phosphate translocator 2	3.07981	6.14312	3.7773820000000002	3974	17	44059	115	3859	0.765116
OG0001701	Omega-3 fatty acid desaturase	3.44446	5.39347	3.9115100000000003	1232	17	3694	111	1121	0.879002
OG0001704	general transcription factor IIH subunit 2	4.12303	7.52234	4.484082	1641	17	8697	0	1641	1.00878
OG0001705	cytosolic IMP-GMP specific 5'-nucleotidase	2.90485	4.71572	3.034845	2057	17	9544	187	1870	0.898313
OG0002371	Trihelix	1.73769	4.06048	2.2331260000000004	2831	15	30444	30	2801	0.789495
OG0002371_Ath_AT1G13450.1	Trihelix	2.00554	4.2124	2.8839259999999998	1740	13	13152	72	1668	0.986349
OG0002371_Ath_AT1G13450.2	Trihelix	2.79795	4.43453	3.078115	1677	13	12468	72	1605	1.00056
OG0002371_Ath_AT1G13450.3	Trihelix	2.80439	4.25533	2.8883229999999998	1720	13	13276	72	1648	0.945592
OG0002371_Ath_AT1G21200.1	Trihelix	1.79828	4.20577	2.505879	1920	13	15381	61	1859	0.922063
OG0002371_Ath_AT1G31310.1	Trihelix	2.01845	4.30512	2.66158	1817	13	14222	53	1764	0.948804
OG0002371_Ath_AT1G33240.1	Trihelix	1.71453	4.32895	2.59669	2182	13	18109	74	2108	0.903332
OG0002371_Ath_AT1G54060.1	Trihelix	1.91037	4.92674	2.7480549999999995	1753	14	14177	48	1705	1.03335
OG0002371_Ath_AT1G76870.1	Trihelix	1.86215	3.67062	2.053005	1833	13	14424	57	1776	0.934395
OG0002371_Ath_AT1G76880.1	Trihelix	2.18945	4.08506	2.405971	2103	13	17280	70	2033	0.905255
OG0002371_Ath_AT1G76890.2	Trihelix	2.16992	4.19928	2.414941	2038	13	16519	71	1967	0.919686
OG0002371_Ath_AT2G33550.1	Trihelix	1.86892	3.90638	2.335858	1712	13	13064	66	1646	0.959703
OG0002371_Ath_AT2G35640.1	Trihelix	2.43716	4.73799	2.8969110000000002	1726	13	13168	60	1666	0.976379
OG0002371_Ath_AT2G38250.1	Trihelix	2.39184	4.28133	2.610511	1731	13	13386	70	1661	0.940154
OG0002371_Ath_AT2G44730.1	Trihelix	1.59309	3.60459	2.023422	1713	13	12903	62	1651	0.983944
OG0002371_Ath_AT3G10000.1	Trihelix	2.1985	4.27831	2.611452	1783	13	13486	70	1713	0.992919
OG0002371_Ath_AT3G10000.2	Trihelix	1.97583	4.24758	2.582483	1783	13	13516	63	1720	0.996308
OG0002371_Ath_AT3G10030.1	Trihelix	2.20893	4.45478	2.754403	1964	13	15656	66	1898	0.940445
OG0002371_Ath_AT3G10030.2	Trihelix	2.01897	4.26443	2.570827	2007	13	16281	66	1941	0.913135
OG0002371_Ath_AT3G10040.1	Trihelix	1.9424	4.21615	2.575589	1755	13	13272	48	1707	1.00172
OG0002371_Ath_AT3G11100.1	Trihelix	2.10578	4.31119	2.6308230000000004	1678	13	12817	57	1621	0.957767
OG0002371_Ath_AT3G14180.1	Trihelix	2.39628	4.82112	3.106026	1715	13	12716	68	1647	1.0134
OG0002371_Ath_AT3G24490.1	Trihelix	2.23126	4.28585	2.461035	1829	13	14528	66	1763	0.915462
OG0002371_Ath_AT3G24860.1	Trihelix	1.59301	4.1398	2.447695	1657	13	12361	55	1602	0.990651
OG0002371_Ath_AT3G25990.1	Trihelix	2.94332	4.53897	3.234143	1666	13	12292	75	1591	1.00796
OG0002371_Ath_AT3G54390.1	Trihelix	1.7944	4.02021	2.310622	1740	13	13482	58	1682	0.955485
OG0002371_Ath_AT3G58630.1	Trihelix	2.42582	4.69934	2.8710419999999996	1719	13	13134	59	1660	0.965648
OG0002371_Ath_AT4G31270.1	Trihelix	3.13586	5.03472	3.3661440000000002	1694	13	12890	56	1638	0.970065
OG0002371_Ath_AT5G01380.1	Trihelix	2.81486	4.82324	3.084621	1689	13	12738	77	1612	0.977599
OG0002371_Ath_AT5G03680.1	Trihelix	2.10109	4.47204	2.8358220000000003	1933	13	15106	75	1858	0.970069
OG0002371_Ath_AT5G05550.1	Trihelix	1.73259	4.21908	2.413461	1645	13	12397	59	1586	0.966821
OG0002371_Ath_AT5G05550.2	Trihelix	2.26981	4.1989	2.430643	1651	13	12466	59	1592	0.966105
OG0002371_Ath_AT5G28300.1	Trihelix	2.09648	4.32913	2.646139	2116	13	17401	66	2050	0.907938
OG0002371_Ath_AT5G47660.1	Trihelix	1.56535	3.98578	2.5154829999999997	1773	13	13605	59	1714	0.973601
OG0002371_Ath_AT5G63420.1	Trihelix	1.69423	3.83503	2.129102	2801	13	25430	65	2736	0.798545
OG0002371_Ath_MYB_AT1G17520.1	Trihelix_MYB	1.70162	4.11107	2.349701	1652	13	12338	52	1600	0.995635
OG0002371_Ath_MYB_AT1G25340.1	Trihelix_MYB	3.25985	5.07945	3.546046	1708	13	13105	57	1651	0.957908
OG0002371_Ath_MYB_AT1G49950.2	Trihelix_MYB	2.15491	4.71107	3.4059280000000003	1668	13	12534	53	1615	0.988893
OG0002371_Ath_MYB_AT1G58220.1	Trihelix_MYB	1.80107	3.83723	2.1687700000000003	2590	13	22918	58	2532	0.830137
OG0002371_Ath_MYB_AT1G72650.2	Trihelix_MYB	1.9246	3.9552	2.3688149999999997	2175	13	18135	48	2127	0.906565
OG0002371_Ath_MYB_AT1G73410.1	Trihelix_MYB	2.19421	4.56749	2.673595	1767	13	13992	63	1704	0.92062
OG0002371_Ath_MYB_AT2G02820.2	Trihelix_MYB	2.49581	4.97545	3.218952	1913	13	15167	63	1850	0.941484
OG0002371_Ath_MYB_AT2G38090.1	Trihelix_MYB	2.16323	4.76795	2.9786849999999996	1706	13	13034	52	1654	0.964521
OG0002371_Ath_MYB_AT3G13890.2	Trihelix_MYB	2.46188	4.53701	2.723314	1809	13	14193	62	1747	0.937725
OG0002371_Ath_MYB_AT3G46130.1	Trihelix_MYB	2.01674	4.4079	2.847893	1721	13	13355	55	1666	0.942415
OG0002371_Ath_MYB_AT4G01680.1	Trihelix_MYB	2.40598	4.78683	3.162841	1704	13	12894	65	1639	0.977844
OG0002371_Ath_MYB_AT4G17785.1	Trihelix_MYB	2.04457	4.28494	2.590372	2017	13	16891	61	1956	0.859166
OG0002371_Ath_MYB_AT4G33450.1	Trihelix_MYB	2.264	4.34429	2.531743	1652	13	12476	45	1607	0.974743
OG0002371_Ath_MYB_AT5G11510.2	Trihelix_MYB	2.22579	4.18732	2.4503429999999997	2557	13	22597	67	2490	0.828309
OG0002371_Ath_MYB_AT5G40350.1	Trihelix_MYB	1.53723	4.1745	2.4458409999999997	1690	13	13078	54	1636	0.942007
OG0002371_Ath_MYBr_AT2G36960.1	Trihelix_MYB	1.46472	4.11115	2.268167	2518	13	22255	61	2457	0.823434
OG0002371_Ath_MYBr_AT2G47210.1	Trihelix_MYB	2.83894	4.9774	3.2494539999999996	1810	13	13957	56	1754	0.971864
OG0002371_Ath_MYBr_AT4G39160.2	Trihelix_MYB	1.51042	3.98963	2.299741	2155	13	17893	56	2099	0.894871
OG0002371_Ath_MYBr_AT5G41020.1	Trihelix_MYB	2.35196	4.46464	2.752915	2127	13	17637	56	2071	0.898283
OG0002692	actin-related protein 4	4.37079	6.19879	4.4461759999999995	3331	14	24995	308	3023	0.640703
OG0002693	T-complex protein 1 subunit delta	2.89681	6.44662	3.5857889999999997	1793	14	3289	183	1610	0.8639
OG0002704	carbamoyl phosphate synthetase B	2.9041	4.60787	2.942925	3720	14	6435	597	3123	0.80962
OG0002709	ATP-dependent RNA helicase has1	2.52057	5.10028	2.852667	2469	14	11082	454	2015	0.742884
OG0002741	ornithine transaminase	3.75557	6.94549	3.988786	1470	14	3936	162	1308	0.97815
OG0002742	probable mitochondrial-processing peptidase subunit beta mitochondrial	3.9686	5.53015	4.315338000000001	1617	14	3504	448	1169	0.723754
OG0002757	probable 18S rRNA (guanine-N(7))-methyltransferase	3.35294	6.30516	4.266333	877	14	1271	73	804	0.939049
OG0002759	Anthranilate phosphoribosyltransferase	2.05155	5.27195	2.7098449999999996	1342	14	4205	264	1078	0.793088
OG0002763	pantoate--beta-alanine ligase	2.56792	7.12018	4.316727	983	14	3694	0	983	1.24455
OG0002787	coatomer subunit gamma-2-like	3.65703	6.08137	4.416218	2950	13	4402	682	2268	0.807422
OG0002791	p21-activated protein kinase-interacting protein 1, putative	3.05419	5.83526	3.306183	1296	14	7098	36	1260	1.09745
OG0002811	Coatomer subunit delta	6.2716	7.80961	6.647538000000001	1871	14	2800	379	1492	0.816565
OG0002830	Vacuolar protein sorting-associated protein 54	2.60095	5.22999	3.913086	4158	14	34485	157	4001	0.957142
OG0002832	uridine 5'-monophosphate synthase / UMP synthase (PYRE-F) (UMPS)	2.3693	4.77373	2.5642479999999996	1874	14	7531	0	1874	1.14517
OG0002990	alpha/beta hydrolase family protein	3.0461	6.87508	4.242664	1165	13	5725	102	1063	0.950428
OG0002993	Threonyl-tRNA synthetase	2.32109	4.90843	2.985943	4568	13	28046	520	4048	0.733332
OG0003011	pyruvate dehydrogenase kinase	3.05405	4.93076	3.567145	1260	13	3561	170	1090	0.95409
OG0003019	putative (S)-ureidoglycine aminohydrolase	5.23973	8.44349	5.579789999999999	1654	13	11290	69	1585	0.798477
OG0003026	Chloroplast stem-loop binding protein of 41 kDa a, chloroplastic	2.84261	5.92663	3.919047	1259	13	3419	238	1021	0.798606
OG0003030	GTP-binding family protein	2.57053	4.42165	2.824919	1884	13	4956	345	1539	0.765911
OG0003036	minor histocompatibility antigen H13-like	3.27666	5.7168	3.987589	1210	13	3433	242	968	0.872258
OG0003053	DEAD-box ATP-dependent RNA helicase 36	3.75989	6.34372	4.270182	2460	13	14403	357	2103	0.641944
OG0003061	rRNA-processing protein sof1	4.16442	5.85913	4.337947	1403	13	2501	0	1403	1.13654
OG0003062	T-complex protein 1 subunit theta	4.96594	6.87673	5.359591	1791	13	2673	372	1419	0.754636
OG0003091	U3 small nucleolar ribonucleoprotein protein IMP4	2.22199	4.9807	2.7338839999999998	898	13	946	177	721	0.938727
OG0003103	signal recognition particle-docking protein FtsY	6.88157	12.3498	7.766742000000001	1732	13	9664	119	1613	0.803071
OG0003122	pentatricopeptide repeat-containing protein	4.88807	7.70306	5.3100369999999995	2466	13	14121	159	2307	0.94029
OG0003130	23S rRNA (adenine(2503)-C(2))-methyltransferase RlmN	2.91702	4.97976	3.3983449999999995	2328	13	15177	194	2134	0.664556
OG0003140	T-complex protein 1 subunit	2.4601	4.20947	2.777618	1629	13	714	688	941	0.589745
OG0003141	protein arginine N-methyltransferase	3.71687	5.46211	4.168791	1192	13	1990	409	783	0.634931
OG0003154	Translation initiation factor eIF2B, subunit gamma	2.08604	5.50584	3.016878	1618	13	5827	5	1613	1.29635
OG0003155	esterase/lipase/thioesterase family protein	3.49412	5.84	3.671245	2347	13	14590	88	2259	0.971163
OG0003162	glycerol-3-phosphate acyltransferase 3	5.3427	7.68207	6.077528999999999	1725	13	6879	277	1448	0.808801
OG0003170	tRNA/rRNA methyltransferase (SpoU)-like protein	1.89964	4.82574	2.223715	3059	13	26270	100	2959	0.658957
OG0003177	putative DNA repair and recombination protein RAD26-like	4.15576	6.87703	4.715051	3604	13	19330	262	3342	0.916944
OG0003178	Zinc finger with UFM1-specific peptidase domain protein	4.67575	6.86638	5.197141	1492	13	11395	77	1415	0.902522
OG0003182	DNA-directed RNA polymerase	1.94762	4.40212	2.757867	3982	13	5632	1277	2705	0.682362

## Sheet: Table S8
Table S8. Assemblies without TTF predictions, and whether they were previously analysed for transcription factors. Assemblies marked as "N/A" were not included in those studies. Thiriet-Rupert et al (2016) was excluded as it did not test for TTFs.
	Assembly	Wilhelmsson et al (2017)	Petroll et al (2021)	Catarino et al (2016)	Wu et al (2023)
	Chondrus crispus Stackhouse	Not found	Not found	Not found	Not Found
	Cyanidioschyzon merolae 10D	Not found	Not found	Found	N/A
	Cyanidium caldarium UTEX2393	N/A	Not found	N/A	N/A
	Galdieria phlegrea Soos	N/A	Not found	N/A	N/A
	Galdieria sulphuraria 074W	Not found	Not found	N/A	Not Found
	Gracilariopsis chorda	N/A	Not found	N/A	Not Found
	Neopyropia yezoensis RZ	Not found	Not found	N/A	N/A
	Porphyra umbilicalis	N/A	Not found	N/A	Not Found
	Porphyridium cruentum OBUY	Not found	N/A	N/A	N/A
	Porphyridium purpureum 2013	N/A	Not found	Not found	N/A
	Ceramium kondoi VZWX	N/A	N/A	N/A	N/A
	Chlamydomonas reinharddtii CC-503 Mt+	N/A	N/A	N/A	N/A
	Chlorella vulgaris 211-11P	N/A	N/A	N/A	N/A
	Chloropicon primus CCMP1205	N/A	N/A	N/A	Not Found
	Chroodactylon ornatum LLXJ	N/A	N/A	N/A	N/A
	Compsopogon caeruleus MMETSP0312	N/A	N/A	N/A	N/A
	Cyanidiococcus yangmingshanensis THAL066	N/A	N/A	N/A	N/A
	Cyanidioschyzon merolae 10D-T	N/A	N/A	N/A	N/A
	Cyanidioschyzon merolae GT	N/A	N/A	N/A	N/A
	Cyanidioschyzon merolae Soos	N/A	N/A	N/A	N/A
	Cyanidioschyzon yangmingshanensis 8.1.23_F7	N/A	N/A	N/A	N/A
	Cyanophora paradoxa	N/A	N/A	N/A	Not Found
	Dumontia simplex IEHF	N/A	N/A	N/A	N/A
	Erythrolobus australicus MMETSP1353	N/A	N/A	N/A	N/A
	Erythrolobus madagascarensis MMETSP1354	N/A	N/A	N/A	N/A
	Galdieria sulphuraria 02	N/A	N/A	N/A	N/A
	Galdieria sulphuraria 5572	N/A	N/A	N/A	N/A
	Galdieria sulphuraria Az2	N/A	N/A	N/A	N/A
	Galdieria sulphuraria MS1	N/A	N/A	N/A	N/A
	Galdieria sulphuraria MtSh	N/A	N/A	N/A	N/A
	Galdieria sulphuraria RT22	N/A	N/A	N/A	N/A
	Galdieria sulphuraria SAG21	N/A	N/A	N/A	N/A
	Galdieria sulphuraria UTEX2919	N/A	N/A	N/A	N/A
	Galdieria sulphuraria YNP5587.1	N/A	N/A	N/A	N/A
	Glaucosphaera vacuolata RSOF	N/A	N/A	N/A	N/A
	Gloiopeltis furcata SBLT	N/A	N/A	N/A	N/A
	Gracilaria blodgettii LJPN	N/A	N/A	N/A	N/A
	Gracilaria chouae FTRP	N/A	N/A	N/A	N/A
	Gracilaria domingensis	N/A	N/A	N/A	N/A
	Gracilaria sp. PWKQ	N/A	N/A	N/A	N/A
	Gracilaria vermiculophylla HapMaleFtJ-2017	N/A	N/A	N/A	N/A
	Gracilaria vermiculophylla VNAL	N/A	N/A	N/A	N/A
	Gracilariopsis lemaneiformis 981	N/A	N/A	N/A	N/A
	Gracilariopsis lemaneiformis IKWM	N/A	N/A	N/A	N/A
	Grateloupia catenata PYDB	N/A	N/A	N/A	N/A
	Grateloupia turuturu	N/A	N/A	N/A	N/A
	Heterosiphonia japonica YSBD	N/A	N/A	N/A	N/A
	Madagascaria erythrocladiodes MMETSP1450	N/A	N/A	N/A	N/A
	Neoporphyra haitanensis PH40	N/A	N/A	N/A	N/A
	Neoporphyra haitanensis ZD1	N/A	N/A	N/A	N/A
	Neosiphonia japonica XAXW	N/A	N/A	N/A	N/A
	Ostreococcus tauri RCC4221	N/A	N/A	N/A	N/A
	Porphyridium aeruginium MMETSP0313	N/A	N/A	N/A	N/A
	Porphyridium purpureum CCMP1328	N/A	N/A	N/A	N/A
	Porphyridium purpureum PVGP	N/A	N/A	N/A	N/A
	Porphyridium purpureum UTEX161	N/A	N/A	N/A	N/A
	Pycnococcus provasolii NIES-2893	N/A	N/A	N/A	N/A
	Pyropia yezoensis ZULJ	N/A	N/A	N/A	N/A
	Raphidocelis subcapitata NIES-35	N/A	N/A	N/A	N/A
	Rhodella maculata MMETSP0167	N/A	N/A	N/A	N/A
	Rhodella maculata MMETSP0314	N/A	N/A	N/A	N/A
	Rhodella violacea RTLC	N/A	N/A	N/A	N/A
	Rhodochaete parvula JJZR	N/A	N/A	N/A	N/A
	Rhodosorus marinus MMETSP0011	N/A	N/A	N/A	N/A
	Rhodosorus marinus MMETSP0315	N/A	N/A	N/A	N/A
	Symphyocladia latiuscula UYFR	N/A	N/A	N/A	N/A
	Timspurckia oligopyrenoides MMETSP1172	N/A	N/A	N/A	N/A
	Ulva mutabilis WT	N/A	N/A	N/A	Not Found
	Ulva prolifera Qingdaoensis	N/A	N/A	N/A	N/A

## Sheet: Table S9
Table S9. Phylogenetic tree analysis statistics
NAME	AtaSC_g544	AtaCali_g514	K_alvarezii_kp_g64	AtaGuam_g944	IHJY-2001380	IHJY-2001381	UGPM-2004273	JEBK-2003052	CKXF-2019441	ZJOJ-2006450	BWVJ-2022936	IKIZ-2012078	WEJN-2025014	AtaGuam_g3848	AtaSC_g1808	AtaSC_g2350	AtaSC_g3100	AtaSC_g1039	AtaSC_g1134	AtaSC_g941	AtaSC_g8594
MOD_LATS_1	0.0004776	0.0004776	0.0004776	0.0004776	0.0004776	0.0004776		0.0004776			0.0004776				0.0004776		0.0004776
LIG_REV1ctd_RIR_1	0.000535	0.000535	0.000535	0.000535	0.000535	0.000535	0.000535	0.000535		0.000535	0.000535	0.000535	0.000535		0.000535		0.000535
TRG_NLS_MonoExtC_3	0.0007252	0.0007252	0.0007252	0.0007252															0.0007252	0.0007252	0.0007252
TRG_DiLeu_BaEn_1	0.00097	0.00097	0.00097	0.00097	0.00097	0.00097	0.00097	0.00097	0.00097	0.00097	0.00097	0.00097	0.00097	0.00097	0.00097	0.00097	0.00097
LIG_UBA3_1	0.001196	0.001196	0.001196	0.001196			0.001196		0.001196	0.001196		0.001196	0.001196	0.001196
MOD_CDC14_SPxK_1	0.001227	0.001227	0.001227	0.001227	0.001227	0.001227		0.001227			0.001227				0.001227		0.001227				0.001227
TRG_NLS_MonoExtN_4	0.001276	0.001276	0.001276	0.001276															0.001276	0.001276	0.001276
DOC_PP2A_B56_1	0.001458	0.001458	0.001458	0.001458			0.001458		0.001458	0.001458		0.001458	0.001458	0.001458	0.001458	0.001458	0.001458		0.001458
MOD_SUMO_for_1	0.001914	0.001914	0.001914	0.001914								0.001914			0.001914		0.001914		0.001914
MOD_CDK_SPxK_1	0.001929	0.001929	0.001929	0.001929	0.001929	0.001929		0.001929			0.001929				0.001929	0.001929	0.001929			0.001929	0.001929
TRG_Pf-PMV_PEXEL_1	0.002161	0.002161	0.002161	0.002161	0.002161	0.002161	0.002161	0.002161	0.002161	0.002161	0.002161	0.002161	0.002161		0.002161	0.002161	0.002161	0.002161	0.002161
DOC_MAPK_MEF2A_6	0.002584	0.002584	0.002584	0.002584	0.002584	0.002584	0.002584	0.002584	0.002584	0.002584	0.002584	0.002584	0.002584		0.002584	0.002584	0.002584
TRG_ENDOCYTIC_2	0.002587	0.002587	0.002587	0.002587	0.002587	0.002587		0.002587	0.002587		0.002587				0.002587	0.002587	0.002587	0.002587	0.002587	0.002587	0.002587
CLV_C14_Caspase3-7	0.003094	0.003094	0.003094	0.003094	0.003094	0.003094		0.003094			0.003094	0.003094			0.003094	0.003094	0.003094	0.003094	0.003094	0.003094	0.003094
LIG_LIR_Gen_1	0.003631	0.003631	0.003631	0.003631	0.003631	0.003631	0.003631	0.003631	0.003631	0.003631	0.003631	0.003631	0.003631		0.003631	0.003631	0.003631	0.003631	0.003631		0.003631
CLV_PCSK_PC1ET2_1	0.003903	0.003903	0.003903	0.003903	0.003903	0.003903	0.003903	0.003903	0.003903	0.003903	0.003903	0.003903	0.003903	0.003903	0.003903	0.003903	0.003903	0.003903	0.003903	0.003903	0.003903
LIG_Arc_Nlobe_1	0.004385	0.004385	0.004385	0.004385	0.004385	0.004385		0.004385			0.004385						0.004385		0.004385	0.004385
LIG_14-3-3_CanoR_1	0.004477	0.004477	0.004477	0.004477	0.004477	0.004477	0.004477	0.004477	0.004477	0.004477	0.004477	0.004477	0.004477		0.004477	0.004477	0.004477		0.004477	0.004477	0.004477
MOD_N-GLC_1	0.005018	0.005018	0.005018	0.005018	0.005018	0.005018	0.005018	0.005018	0.005018	0.005018	0.005018	0.005018	0.005018	0.005018	0.005018	0.005018	0.005018	0.005018	0.005018	0.005018	0.005018
MOD_Plk_4	0.006019	0.006019	0.006019	0.006019		0.006019					0.006019			0.006019	0.006019	0.006019	0.006019	0.006019	0.006019		0.006019
LIG_LIR_Nem_3	0.006362	0.006362	0.006362	0.006362	0.006362	0.006362	0.006362	0.006362	0.006362	0.006362	0.006362	0.006362	0.006362	0.006362	0.006362	0.006362	0.006362	0.006362		0.006362	0.006362
CLV_NRD_NRD_1	0.007465	0.007465	0.007465	0.007465	0.007465	0.007465	0.007465	0.007465		0.007465	0.007465	0.007465	0.007465	0.007465	0.007465	0.007465	0.007465	0.007465	0.007465	0.007465	0.007465
MOD_Plk_1	0.007674	0.007674	0.007674	0.007674	0.007674	0.007674	0.007674	0.007674	0.007674	0.007674	0.007674	0.007674	0.007674		0.007674	0.007674	0.007674	0.007674	0.007674	0.007674	0.007674
CLV_PCSK_KEX2_1	0.007973	0.007973	0.007973	0.007973	0.007973	0.007973	0.007973	0.007973	0.007973	0.007973	0.007973	0.007973	0.007973	0.007973	0.007973	0.007973	0.007973	0.007973	0.007973	0.007973	0.007973
LIG_FHA_2	0.008286	0.008286	0.008286	0.008286	0.008286	0.008286	0.008286	0.008286		0.008286	0.008286	0.008286	0.008286		0.008286	0.008286	0.008286		0.008286	0.008286	0.008286
LIG_FHA_1	0.008662	0.008662	0.008662	0.008662	0.008662	0.008662	0.008662	0.008662	0.008662	0.008662	0.008662	0.008662	0.008662		0.008662	0.008662	0.008662	0.008662	0.008662	0.008662	0.008662
MOD_PIKK_1	0.00923	0.00923	0.00923	0.00923	0.00923	0.00923		0.00923			0.00923			0.00923	0.00923		0.00923	0.00923	0.00923	0.00923	0.00923
MOD_PKA_2	0.009458	0.009458	0.009458	0.009458	0.009458	0.009458				0.009458					0.009458	0.009458	0.009458	0.009458	0.009458	0.009458	0.009458
DOC_USP7_MATH_1	0.01239	0.01239	0.01239	0.01239	0.01239	0.01239	0.01239	0.01239			0.01239		0.01239		0.01239	0.01239	0.01239		0.01239	0.01239	0.01239
MOD_SUMO_rev_2	0.0128	0.0128	0.0128	0.0128	0.0128	0.0128	0.0128	0.0128	0.0128	0.0128	0.0128	0.0128	0.0128	0.0128	0.0128	0.0128	0.0128	0.0128	0.0128	0.0128	0.0128
MOD_CK2_1	0.01457	0.01457	0.01457	0.01457	0.01457	0.01457	0.01457	0.01457		0.01457	0.01457	0.01457	0.01457	0.01457	0.01457	0.01457	0.01457		0.01457	0.01457	0.01457
DOC_WW_Pin1_4	0.01543	0.01543	0.01543	0.01543	0.01543	0.01543	0.01543	0.01543	0.01543	0.01543	0.01543	0.01543	0.01543		0.01543	0.01543	0.01543	0.01543	0.01543	0.01543	0.01543
MOD_ProDKin_1	0.01543	0.01543	0.01543	0.01543	0.01543	0.01543	0.01543	0.01543	0.01543	0.01543	0.01543	0.01543	0.01543		0.01543	0.01543	0.01543	0.01543	0.01543	0.01543	0.01543
MOD_CK1_1	0.01704	0.01704	0.01704	0.01704	0.01704	0.01704	0.01704	0.01704	0.01704		0.01704		0.01704		0.01704	0.01704	0.01704	0.01704	0.01704	0.01704	0.01704
MOD_GlcNHglycan	0.01792	0.01792	0.01792	0.01792	0.01792	0.01792	0.01792	0.01792	0.01792	0.01792		0.01792	0.01792		0.01792	0.01792	0.01792		0.01792	0.01792	0.01792
MOD_GSK3_1	0.02679	0.02679	0.02679	0.02679	0.02679	0.02679	0.02679	0.02679		0.02679	0.02679		0.02679	0.02679	0.02679	0.02679	0.02679	0.02679	0.02679	0.02679	0.02679
LIG_WD40_WDR5_VDV_2	0.04678	0.04678	0.04678	0.04678	0.04678	0.04678	0.04678	0.04678	0.04678	0.04678	0.04678	0.04678	0.04678	0.04678	0.04678	0.04678	0.04678	0.04678	0.04678	0.04678	0.04678
MOD_LOK_YxT_1	3.988e-06	3.988e-06		3.988e-06						3.988e-06		3.988e-06
LIG_RRM_PRI_1	8.391e-05	8.391e-05		8.391e-05
DEG_CRBN_cyclicCter_1	0.0001614	0.0001614		0.0001614
LIG_BIR_III_4	0.0002754	0.0002754		0.0002754											0.0002754		0.0002754
LIG_Clathr_ClatBox_1	0.0003406	0.0003406		0.0003406											0.0003406		0.0003406
LIG_APCC_ABBA_1	0.0003843	0.0003843		0.0003843						0.0003843					0.0003843		0.0003843	0.0003843
LIG_WRC_WIRS_1	0.0005802	0.0005802		0.0005802											0.0005802		0.0005802
TRG_Oom_RxLR_1	0.0005828	0.0005828		0.0005828																0.0005828
LIG_SH3_4	0.0006781	0.0006781		0.0006781																	0.0006781
LIG_SH2_SFK_2	0.0008808	0.0008808		0.0008808		0.0008808		0.0008808							0.0008808		0.0008808	0.0008808	0.0008808	0.0008808	0.0008808
DOC_CYCLIN_RxL_1	0.001879	0.001879		0.001879														0.001879	0.001879	0.001879
MOD_CDK_SPxxK_3	0.001929	0.001929		0.001929												0.001929				0.001929	0.001929
LIG_SUMO_SIM_anti_2	0.002349	0.002349		0.002349											0.002349	0.002349	0.002349		0.002349		0.002349
LIG_SH2_STAT5	0.003296	0.003296		0.003296		0.003296	0.003296						0.003296	0.003296	0.003296		0.003296	0.003296	0.003296	0.003296	0.003296
DOC_USP7_UBL2_3	0.003742	0.003742		0.003742				0.003742		0.003742	0.003742	0.003742		0.003742	0.003742	0.003742	0.003742		0.003742	0.003742	0.003742
DOC_MAPK_gen_1	0.004324	0.004324		0.004324			0.004324	0.004324	0.004324	0.004324		0.004324	0.004324	0.004324	0.004324	0.004324	0.004324	0.004324		0.004324
LIG_SUMO_SIM_par_1	0.004545	0.004545		0.004545			0.004545	0.004545	0.004545	0.004545		0.004545	0.004545		0.004545		0.004545		0.004545	0.004545	0.004545
TRG_ER_diArg_1	0.005369	0.005369		0.005369								0.005369			0.005369	0.005369	0.005369	0.005369	0.005369	0.005369	0.005369
CLV_PCSK_SKI1_1	0.006821	0.006821		0.006821			0.006821		0.006821	0.006821		0.006821	0.006821	0.006821	0.006821	0.006821	0.006821	0.006821	0.006821	0.006821	0.006821
DEG_Nend_UBRbox_2	0.0002537	0.0002537																0.0002537
LIG_WD40_WDR5_VDV_1			0.0002939	0.0002939											0.0002939		0.0002939
LIG_ARS2_EDGEI_1			9.154e-06
DEG_Nend_UBRbox_4			1.768e-05
LIG_PDZ_Class_2			7.889e-05															7.889e-05		7.889e-05
DEG_APCC_KENBOX_2			0.0001843															0.0001843
TRG_NLS_MonoCore_2	0.0002345																				0.0002345
LIG_TRAF4_MATH_1			0.0002695												0.0002695	0.0002695	0.0002695
MOD_N-GLC_2			0.0002973					0.0002973			0.0002973								0.0002973		0.0002973
LIG_BIR_II_1				0.0003252												0.0003252			0.0003252
LIG_KLC1_WD_1			0.0003538		0.0003538	0.0003538		0.0003538			0.0003538
MOD_PKB_1			0.0006034														0.0006034			0.0006034	0.0006034
LIG_MYND_1			0.0006499												0.0006499		0.0006499
TRG_NES_CRM1_1			0.0007626																		0.0007626
DEG_SPOP_SBC_1			0.000938		0.000938	0.000938		0.000938			0.000938				0.000938		0.000938		0.000938		0.000938
TRG_DiLeu_BaLyEn_6			0.001053												0.001053		0.001053			0.001053
DOC_PP2B_PxIxIT_1	0.001129																0.001129	0.001129
MOD_Cter_Amidation			0.001155							0.001155					0.001155	0.001155	0.001155		0.001155		0.001155
MOD_NEK2_2			0.001389		0.001389	0.001389		0.001389			0.001389				0.001389		0.001389
LIG_TRAF6_MATH_1				0.001407
LIG_SH2_CRK				0.001515		0.001515		0.001515			0.001515				0.001515	0.001515	0.001515	0.001515	0.001515		0.001515
MOD_Plk_2-3			0.002175												0.002175		0.002175			0.002175	0.002175
LIG_SH3_3		0.01317				0.01317	0.01317		0.01317		0.01317		0.01317	0.01317	0.01317	0.01317	0.01317		0.01317	0.01317	0.01317
LIG_ANK_PxLPxL_1							2.67e-05		2.67e-05				2.67e-05
LIG_TYR_ITSM						6.094e-05					6.094e-05										6.094e-05
LIG_PDZ_Class_3							6.168e-05		6.168e-05				6.168e-05								6.168e-05
LIG_SH3_CIN85_PxpxPR_1									9.562e-05											9.562e-05
DOC_MAPK_NFAT4_5								0.0001635		0.0001635		0.0001635			0.0001635		0.0001635
DEG_Nend_UBRbox_3					0.0001645										0.0001645
LIG_APCC_ABBAyCdc20_2										0.0001669
DEG_Nend_UBRbox_1										0.0002064
LIG_SxIP_EBH_1						0.0002096									0.0002096		0.0002096
LIG_Pex14_1								0.0002226
DEG_Nend_Nbox_1									0.0002302			0.0002302		0.0002302
LIG_SH2_PTP2						0.0002454													0.0002454	0.0002454	0.0002454
DEG_SCF_FBW7_1											0.0007138
LIG_SH2_STAT3								0.0007975							0.0007975		0.0007975	0.0007975			0.0007975
DOC_PP1_RVXF_1										0.0008301		0.0008301			0.0008301	0.0008301	0.0008301
LIG_SH3_2											0.001111									0.001111	0.001111
LIG_SH3_1						0.001237					0.001237			0.001237					0.001237	0.001237	0.001237
MOD_CDK_SPK_2						0.001929										0.001929		0.001929	0.001929
LIG_TRAF2like_MATH_loPxQ_2								0.002071							0.002071		0.002071				0.002071
MOD_PKA_1										0.002315				0.002315	0.002315	0.002315	0.002315	0.002315	0.002315	0.002315	0.002315
LIG_SH2_GRB2like														0.0003175	0.0003175		0.0003175			0.0003175	0.0003175
CLV_PCSK_FUR_1																		0.0005087		0.0005087	0.0005087
CLV_PCSK_PC7_1															0.0005087		0.0005087	0.0005087	0.0005087	0.0005087	0.0005087
DEG_APCC_DBOX_1															0.0007677		0.0007677				0.0007677
DEG_Kelch_Keap1_1																					5.95e-05
DEG_MDM2_SWIB_1															2.125e-05		2.125e-05			2.125e-05
DEG_SCF_TRCP1_1																					0.0001264
DOC_ANK_TNKS_1															0.0003538		0.0003538
DOC_CKS1_1															0.001991		0.001991		0.001991	0.001991	0.001991
DOC_CYCLIN_yCln2_LP_2															0.000107		0.000107
DOC_MAPK_DCC_7																		0.0004513	0.0004513
DOC_PIKK_1																3.129e-05
DOC_PP4_FxxP_1															0.001731		0.001731		0.001731
DOC_PP4_MxPP_1																					0.0001703
LIG_Actin_WH2_2															0.0006603		0.0006603
LIG_AP2alpha_1															1.69e-05		1.69e-05
LIG_BIR_III_2																0.0003511			0.0003511	0.0003511	0.0003511
LIG_BRCT_BRCA1_1															0.001912	0.001912	0.001912		0.001912
LIG_CaM_IQ_9																		6.368e-05
LIG_CSL_BTD_1															0.0001278		0.0001278
LIG_eIF4E_1																			0.0001891
LIG_HCF-1_HBM_1																			5.074e-05
LIG_Integrin_isoDGR_2																0.0001597		0.0001597
LIG_LIR_Apic_2															0.003371		0.003371		0.003371	0.003371	0.003371
LIG_LIR_LC3C_4															0.0001369		0.0001369
LIG_LYPXL_yS_3																				0.0002195
LIG_MSH2_SHIPbox_1															0.0001351		0.0001351
LIG_NRBOX																				0.0002628
LIG_PCNA_yPIPBox_3															0.0005575		0.0005575
LIG_Pex14_2															0.0004628		0.0004628		0.0004628	0.0004628
LIG_RB_LxCxE_1															0.0005417		0.0005417
LIG_SH2_NCK_1																	0.0003339				0.0003339
LIG_SH2_STAP1															0.001026		0.001026	0.001026	0.001026		0.001026
LIG_TRAF2like_MATH_shPxQ_1																			0.0004319
LIG_TRAF3_MATH_PxP_3															0.0004595		0.0004595			0.0004595
LIG_TYR_ITIM																			0.0002992
LIG_WW_1																				0.0001257
LIG_WW_2																				6.129e-05	6.129e-05
LIG_WW_3																				0.0005673	0.0005673
MOD_CMANNOS																4.692e-05
MOD_DYRK1A_RPxSP_1															0.0003132		0.0003132				0.0003132
MOD_NEK2_1															0.0002715		0.0002715
MOD_OFUCOSY																				4.617e-05
MOD_PK_1																0.0009418			0.0009418
TRG_DiLeu_BaEn_3																			8.411e-05	8.411e-05	8.411e-05
TRG_DiLeu_BaEn_4															0.0004731	0.0004731	0.0004731
TRG_NESrev_CRM1_2															0.0001189		0.0001189
TRG_NLS_Bipartite_1																			0.0002588		0.0002588
